# Supplementary material for: Highly contiguous genomes of human clinical isolates of Giardia duodenalis reveal assemblage- and sub-assemblage-specific presence–absence variation in protein-coding genes
Source: Microb Genom. 2023 Mar 28;9(3):mgen000963. doi: 10.1099/mgen.0.000963 (PMC10132058; doi:10.1099/mgen.0.000963)
Supplement: Supplementary material 2 [file mgen-9-963-s002.xlsx]

## Sheet: Table S3_Legend
Genes from 12 Giardia duodenalis strains, assigned to groups of putative orthologous (different strains) and paralogous (same strain) genes. Groups of orthologuous genes were identified with OrthoMCL (Li et al., 2003) as described in the software manual but doing the blast with DIAMOND reporting up to 100 alignments with a maximal e-value of 0.000001 (Buchfink et al., 2015). The table is split in…
Columns
orthoGroup	ID of the group with orthologous and paralogous genes. Genes outside of groups were assigned a «uniqueGene_[xxx]» ID.
dNdS	non-synonymous (dN) vs. synonymous (dS) codon substitution ratio. dN/dS ratios were calculated as described previously (Lorenzi et al., 2016). We excluded proteins smaller than 50 amino acids or proteins with a pre-mature stop-codon that reduced the protein to less than 90 % of its original size.
WB_genes	Genes from strain WB6 found in the group (if more than one genes, these are putative paralogs (Li et al., 2003)
WB_description	Gene description takes from the reference annotation of WB6
XX_genes	Genes from strain XX found in the group
geneNames	Putative names of all genes within the group found with the gene-annotation program PANNZER (Toronen et al., 2018), i.e., taken from all assemblies/strains.
geneDescriptions	Gene description of all genes within the group found with PANNZER.
goBP/goMF/goCC	All GO terms from the domains biological process (BP), molecular function (MF), and cellular compartment (CC) found with PANNZER.
Note: «none» means that no gene, name, description, or GO term could be assigned.

## Sheet: Table S3_Core
	dNdS	WB_genes	WB_descriptions	P392_genes	P407_genes	P344_genes	GSB_genes	P64_genes	P458_genes	P427_genes	P387_genes	DH_genes	P424_genes	KO188_genes	geneNames	geneDescriptions	goBP	goMF	goCC
allStrains1	0.35	GL50803_00137727;GL50803_0060030;GL50803_0050127;GL50803_00114626;GL50803_00112633;GL50803_00113531;GL50803_00113836;GL50803_00113213	High cysteine membrane protein EGF-like	GD_P392_015830;GD_P392_021990;GD_P392_013490;GD_P392_024100;GD_P392_002090;GD_P392_003640;GD_P392_012590;GD_P392_001530	GD_P407_041300;GD_P407_044640;GD_P407_043720;GD_P407_037160;GD_P407_037730;GD_P407_039290;GD_P407_052490;GD_P407_008680;GD_P407_020700	GD_P344_043950;GD_P344_052830;GD_P344_043160;GD_P344_051690;GD_P344_050390;GD_P344_055780;GD_P344_052210;GD_P344_056150;GD_P344_043920;GD_P344_051150;GD_P344_003450;GD_P344_010690;GD_P344_048690;GD_P344_000040	GSB_154755;GSB_154785;GSB_154904;GSB_155055;GSB_151464;GSB_151858;GSB_155019;GSB_151541;GSB_153594;GSB_151074;GSB_153095;GSB_151940	GD_P64_012940;GD_P64_043570;GD_P64_025000;GD_P64_040300;GD_P64_042650;GD_P64_002070;GD_P64_003490;GD_P64_001520	GD_P458_000310;GD_P458_007710;GD_P458_012660;GD_P458_015080;GD_P458_051310;GD_P458_003830;GD_P458_030780;GD_P458_008650;GD_P458_014190;GD_P458_043620;GD_P458_047620;GD_P458_057090;GD_P458_059870;GD_P458_053400;GD_P458_056220;GD_P458_000270;GD_P458_060110;GD_P458_012610	GD_P427_049590;GD_P427_050630;GD_P427_055960;GD_P427_004660;GD_P427_011980;GD_P427_040230;GD_P427_045290;GD_P427_042780;GD_P427_046080;GD_P427_056000;GD_P427_031990;GD_P427_054200;GD_P427_032000;GD_P427_056300;GD_P427_056100	GD_P387_029840;GD_P387_037260;GD_P387_034180;GD_P387_016020;GD_P387_034200;GD_P387_045180	DHA2_154156;DHA2_154159;DHA2_152775;DHA2_153045;DHA2_153588;DHA2_154341;DHA2_153355;DHA2_153156	GD_P424_000630;GD_P424_001510;GD_P424_044960;GD_P424_050950;GD_P424_000600;GD_P424_021280;GD_P424_004970;GD_P424_008890;GD_P424_005320;GD_P424_044440;GD_P424_044520	GD_KO188_000380;GD_KO188_011980;GD_KO188_014090;GD_KO188_029450;GD_KO188_042860;GD_KO188_003150;GD_KO188_002300;GD_KO188_013510	noName	High cysteine membrane protein EGF-like;EGF-like domain-containing protein;EGF-like domain-containing protein (Fragment);High cysteine membrane EGF-like protein	none	none;GO:0005509;GO:0046872;GO:0043169;GO:0043167;GO:0005488	GO:0016021;GO:0031224;GO:0016020;GO:0110165|none
allStrains2	NA	GL50803_00101138;GL50803_0040496;GL50803_00111950;GL50803_0094440;GL50803_0037985;GL50803_00100906	Dynein heavy chain;IAD-4 Dynein heavy chain;IAD-5 dynein heavy chain;IAD-1alpha dynein heavy chain	GD_P392_039710;GD_P392_048660;GD_P392_041400;GD_P392_051190;GD_P392_004070;GD_P392_007230;GD_P392_050540	GD_P407_033810;GD_P407_039710;GD_P407_048390;GD_P407_049960;GD_P407_051690;GD_P407_004920;GD_P407_032110	GD_P344_023110;GD_P344_027520;GD_P344_047010;GD_P344_046010;GD_P344_012190;GD_P344_010810;GD_P344_046000;GD_P344_038210;GD_P344_038240;GD_P344_027510;GD_P344_027530;GD_P344_046020;GD_P344_023130	GSB_111950;GSB_40496;GSB_151117;GSB_94440;GSB_101138;GSB_17265;GSB_100906	GD_P64_038200;GD_P64_047170;GD_P64_048760;GD_P64_003900;GD_P64_007020;GD_P64_050360;GD_P64_036420	GD_P458_049030;GD_P458_055410;GD_P458_055740;GD_P458_023070;GD_P458_025240;GD_P458_041010;GD_P458_039090	GD_P427_007490;GD_P427_053730;GD_P427_035580;GD_P427_035590;GD_P427_039130;GD_P427_046820;GD_P427_046810;GD_P427_046830;GD_P427_006300;GD_P427_006290;GD_P427_044510;GD_P427_044530;GD_P427_044520	GD_P387_026050;GD_P387_026400;GD_P387_046380;GD_P387_005290;GD_P387_018650;GD_P387_018640;GD_P387_018660;GD_P387_026040;GD_P387_007340;GD_P387_007350;GD_P387_026390	DHA2_150659;DHA2_40496;DHA2_94440;DHA2_101138;DHA2_111950;DHA2_17265;DHA2_100906	GD_P424_027810;GD_P424_037990;GD_P424_044630;GD_P424_031740;GD_P424_047600;GD_P424_025430;GD_P424_011300;GD_P424_038010	GD_KO188_036220;GD_KO188_047090;GD_KO188_011570;GD_KO188_017470;GD_KO188_015890;GD_KO188_048820;GD_KO188_008440	noName	Dynein heavy chain;none	GO:0007018;GO:0007017;GO:0006928;GO:0009987;GO:0036158;GO:0070286;GO:0035082;GO:0001578;GO:0060271;GO:0044782;GO:0120031;GO:0000226;GO:0120036;GO:0030031;GO:0007010;GO:0070925;GO:0030030;GO:0034622;GO:0065003;GO:0043933;GO:0022607;GO:0006996;GO:0044085;GO:0016043;GO:0071840;GO:0003341	GO:0003777;GO:0003774;GO:0017111;GO:0016462;GO:0016818;GO:0016817;GO:0005524;GO:0032559;GO:0030554;GO:0035639;GO:0032555;GO:0017076;GO:0008144;GO:0032553;GO:0097367;GO:0000166;GO:1901265;GO:0043168;GO:0036094;GO:0016787;GO:0043167;GO:1901363;GO:0097159;GO:0005488;GO:0003824;GO:0051959;GO:0008569;GO:0045505;GO:1990939;GO:0005515;GO:0016887	GO:0030286;GO:0005875;GO:0015630;GO:0005856;GO:1902494;GO:0032991;GO:0043232;GO:0043228;GO:0043229;GO:0043226;GO:0005622;GO:0110165|GO:0030286;GO:0005875;GO:0015630;GO:0005856;GO:1902494;GO:0032991;GO:0043232;GO:0043228;GO:0043229;GO:0043226;GO:0005930;GO:0097014;GO:0032838;GO:0099568;GO:0005929;GO:0005622;GO:0120025;GO:0042995;GO:0005737;GO:0110165|GO:0030286;GO:0005875;GO:0015630;GO:0005856;GO:…
allStrains3	0.41	GL50803_00103944;GL50803_00d103944;GL50803_00113094;GL50803_0061439;GL50803_00114192;GL50803_009870;GL50803_0041687	Kinase: NEK	GD_P392_030480;GD_P392_050850;GD_P392_037980;GD_P392_052780;GD_P392_030530;GD_P392_023240;GD_P392_046510;GD_P392_002070	GD_P407_035500;GD_P407_052060;GD_P407_014460;GD_P407_052500;GD_P407_046600	GD_P344_033600;GD_P344_036500;GD_P344_036630;GD_P344_049060;GD_P344_001050;GD_P344_005640;GD_P344_029940;GD_P344_028300;GD_P344_023380;GD_P344_009370;GD_P344_012220;GD_P344_012210;GD_P344_020940;GD_P344_009360;GD_P344_054310;GD_P344_025640	GSB_150557;GSB_153485;GSB_154652;GSB_155300;GSB_152812;GSB_155420;GSB_155554;GSB_154632	GD_P64_000010;GD_P64_050910;GD_P64_051000;GD_P64_039960;GD_P64_050840;GD_P64_002050;GD_P64_002090;GD_P64_018710;GD_P64_045400;GD_P64_051030;GD_P64_032870	GD_P458_030620;GD_P458_030630;GD_P458_036580;GD_P458_010650;GD_P458_025560;GD_P458_023900;GD_P458_038890;GD_P458_036250;GD_P458_036430;GD_P458_002810	GD_P427_024390;GD_P427_025640;GD_P427_035320;GD_P427_055950;GD_P427_023440;GD_P427_048530;GD_P427_034100;GD_P427_020550;GD_P427_007700;GD_P427_023080;GD_P427_055280;GD_P427_027670;GD_P427_026560;GD_P427_020330;GD_P427_001830	GD_P387_009750;GD_P387_040830;GD_P387_033470;GD_P387_008120;GD_P387_005490;GD_P387_042620;GD_P387_027120	DHA2_154704;DHA2_154129	GD_P424_047010;GD_P424_047290;GD_P424_032530;GD_P424_018170;GD_P424_018360;GD_P424_002830;GD_P424_020510;GD_P424_028010;GD_P424_036150	GD_KO188_019660;GD_KO188_013490	noName	Kinase, NEK;Serine/threonine protein kinase;Atp-dependent protease subunit;Ankyrin repeat protein;Variant-specific surface protein (Fragment);Molecular chaperone/ DnaJ family protein;Ankyrin repeat protein (Fragment);none;NEK, Kinase;Ankyrin repeat protein 1;Tyrosine-protein kinase SRK3	GO:0006468;GO:0006464;GO:0036211;GO:0043412;GO:0016310;GO:0006796;GO:0006793;GO:0044267;GO:0019538;GO:0044260;GO:1901564;GO:0043170;GO:0006807;GO:0044238;GO:0044237;GO:0071704;GO:0018108;GO:0018212;GO:0018193;GO:0008152;GO:0009987;GO:0006508;GO:0045859;GO:0043549;GO:0051338;GO:0001932;GO:0042325;GO:0031399;GO:0019220;GO:0051174;GO:0032268;GO:0051246;GO:0050790;GO:0065009;GO:0051171;GO:0080090;GO:…	GO:0004672;GO:0016773;GO:0016301;GO:0140096;GO:0016772;GO:0004674;GO:0005524;GO:0032559;GO:0030554;GO:0035639;GO:0032555;GO:0017076;GO:0008144;GO:0032553;GO:0097367;GO:0000166;GO:1901265;GO:0043168;GO:0036094;GO:0016740;GO:0043167;GO:1901363;GO:0097159;GO:0004713;GO:0005488;GO:0003824;GO:0008233;GO:0016787;GO:0030165;GO:0019887;GO:0019207;GO:0019904;GO:0030234;GO:0098772;GO:0005515	GO:0016021;GO:0031224;GO:0016020;GO:0110165|none|GO:0005840;GO:0043232;GO:0043228;GO:0016021;GO:0031224;GO:0043229;GO:0043226;GO:0016020;GO:0005622;GO:0110165
allStrains5	0.08	GL50803_00137688	putative DNA polymerase	GD_P392_004660;GD_P392_016050;GD_P392_053680;GD_P392_053470;GD_P392_053230;GD_P392_052410;GD_P392_053920	GD_P407_040590;GD_P407_040860;GD_P407_040710;GD_P407_007440;GD_P407_040420	GD_P344_053900;GD_P344_057100;GD_P344_058730;GD_P344_059090;GD_P344_057470;GD_P344_059670;GD_P344_059810;GD_P344_032990;GD_P344_033050;GD_P344_051030	GSB_154571	GD_P64_004570	GD_P458_057610;GD_P458_058850	GD_P427_042110;GD_P427_055100;GD_P427_049750;GD_P427_049680;GD_P427_054000;GD_P427_052390;GD_P427_055010;GD_P427_052480;GD_P427_056460;GD_P427_054100;GD_P427_054870;GD_P427_055700;GD_P427_054370;GD_P427_055210;GD_P427_021920	GD_P387_047090;GD_P387_047350;GD_P387_048500;GD_P387_048150;GD_P387_044940;GD_P387_046120;GD_P387_044990	DHA2_150978;DHA2_150994	GD_P424_034130	GD_KO188_010920;GD_KO188_050680;GD_KO188_050990	noName	DNA polymerase type B;DNA polymerase type B, organellar and viral;DNA polymerase, putative;DNA polymerase type B (Fragment)	GO:0071897;GO:0006260;GO:0006259;GO:0034654;GO:0019438;GO:0018130;GO:1901362;GO:0090304;GO:0034645;GO:0009059;GO:0044271;GO:0006139;GO:0006725;GO:0046483;GO:1901360;GO:0044260;GO:0044249;GO:1901576;GO:0009058;GO:0034641;GO:0043170;GO:0006807;GO:0044238;GO:0044237;GO:0071704;GO:0008152;GO:0009987	GO:0003887;GO:0034061;GO:0016779;GO:0140097;GO:0016772;GO:0003677;GO:0000166;GO:1901265;GO:0036094;GO:0016740;GO:0003676;GO:1901363;GO:0097159;GO:0005488;GO:0003824	none
allStrains6	0.28	GL50803_00114891;GL50803_0087706;GL50803_0027717;GL50803_00103943;GL50803_00113987;GL50803_00112126	High cysteine membrane protein Group 3	GD_P392_013790;GD_P392_014490;GD_P392_044390;GD_P392_046890;GD_P392_027300;GD_P392_048470	GD_P407_046980;GD_P407_050150;GD_P407_043410;GD_P407_029190;GD_P407_042710;GD_P407_017640	GD_P344_001450;GD_P344_001460;GD_P344_053050	GSB_154320;GSB_154498;GSB_153930	GD_P64_045780;GD_P64_048950;GD_P64_033520;GD_P64_042330;GD_P64_041630;GD_P64_021860	GD_P458_014430;GD_P458_014510;GD_P458_010960;GD_P458_011050;GD_P458_021750;GD_P458_004760;GD_P458_041240	GD_P427_051880;GD_P427_038540;GD_P427_051600	GD_P387_022420;GD_P387_037020;GD_P387_013410;GD_P387_038660;GD_P387_044730	DHA2_150182;DHA2_151967;DHA2_153260;DHA2_150021;DHA2_152623;DHA2_150448	GD_P424_004200;GD_P424_010040;GD_P424_006790	GD_KO188_001980;GD_KO188_044140;GD_KO188_001410;GD_KO188_019230;GD_KO188_039780;GD_KO188_017660	noName	High cysteine membrane protein Group 3;Variant-specific surface protein;Variant-specific surface protein (Fragment);High cysteine membrane protein Group 4	none	none	GO:0016021;GO:0031224;GO:0016020;GO:0110165
allStrains7	0.2	GL50803_00114773;GL50803_00114915;GL50803_00113656;GL50803_00112831	Cysteine protease	GD_P392_005530;GD_P392_045430;GD_P392_020230;GD_P392_046160	GD_P407_010440;GD_P407_045560;GD_P407_006580	GD_P344_031090;GD_P344_032490	GSB_153404;GSB_153774;GSB_155284;GSB_154296;GSB_153226;GSB_151676;GSB_151834	GD_P64_044370;GD_P64_045070;GD_P64_014650;GD_P64_005420	GD_P458_021860;GD_P458_025590;GD_P458_050420;GD_P458_026310;GD_P458_021180;GD_P458_002700	GD_P427_048500;GD_P427_049430;GD_P427_015620;GD_P427_038450;GD_P427_022200	GD_P387_038770	DHA2_152007;DHA2_153480;DHA2_152829;DHA2_151075	GD_P424_032440;GD_P424_047270;GD_P424_034590;GD_P424_049570;GD_P424_036060;GD_P424_017900;GD_P424_009580;GD_P424_010150;GD_P424_015850	GD_KO188_020690;GD_KO188_031050;GD_KO188_019980;GD_KO188_009930	noName	Cysteine protease	GO:0006508;GO:0019538;GO:0051603;GO:0044257;GO:1901564;GO:0030163;GO:0043170;GO:0044265;GO:0009057;GO:1901565;GO:0006807;GO:0044238;GO:0044248;GO:1901575;GO:0009056;GO:0071704;GO:0044267;GO:0008152;GO:0044260;GO:0044237;GO:0009987	GO:0008234;GO:0070011;GO:0008233;GO:0140096;GO:0016787;GO:0004197;GO:0004175;GO:0003824	GO:0005764;GO:0000323;GO:0005773;GO:0005615;GO:0005576;GO:0016021;GO:0031224;GO:0043231;GO:0016020;GO:0043227;GO:0043229;GO:0043226;GO:0005737;GO:0005622;GO:0110165|GO:0005764;GO:0000323;GO:0005773;GO:0005615;GO:0005576;GO:0016021;GO:0031224;GO:0043231;GO:0043227;GO:0016020;GO:0043229;GO:0043226;GO:0005737;GO:0005622;GO:0110165|GO:0005764;GO:0000323;GO:0005773;GO:0005615;GO:0005576;GO:0016021;GO:…
allStrains8	0.37	GL50803_00137726;GL50803_0094478;GL50803_00112692	putative ABC transporter ABCA.1;putative ABC transporter;ABC transporter	GD_P392_023710;GD_P392_048890;GD_P392_023720;GD_P392_048880;GD_P392_000040	GD_P407_021060;GD_P407_049730;GD_P407_049740	GD_P344_025410;GD_P344_038450;GD_P344_049790	GSB_150741;GSB_154456;GSB_154463	GD_P64_025370;GD_P64_025380	GD_P458_036560;GD_P458_036600;GD_P458_040800;GD_P458_026020;GD_P458_031160;GD_P458_009680	GD_P427_015070;GD_P427_041670;GD_P427_021940;GD_P427_053400;GD_P427_053080;GD_P427_006500;GD_P427_004240	GD_P387_045490;GD_P387_046810;GD_P387_012050;GD_P387_018430;GD_P387_009020	DHA2_150044;DHA2_153063	GD_P424_021640;GD_P424_037800;GD_P424_046870;GD_P424_018480;GD_P424_028890;GD_P424_007980;GD_P424_007970;GD_P424_021650	GD_KO188_015610;GD_KO188_043230;GD_KO188_017250	noName	ABC-type transport system ATP-binding chain, putative;ABC-type multidrug transport system, ATPase component;ABC transporter;ABC-type multidrug transport system/ ATPase component;ABC transporter ABCA.1, putative	GO:0055085;GO:0006810;GO:0051234;GO:0051179;GO:0009987;none	GO:0016887;GO:0017111;GO:0016462;GO:0016818;GO:0016817;GO:0005524;GO:0032559;GO:0030554;GO:0035639;GO:0032555;GO:0017076;GO:0008144;GO:0032553;GO:0097367;GO:0042626;GO:0000166;GO:1901265;GO:0043168;GO:0015399;GO:0036094;GO:0016787;GO:0022804;GO:0043167;GO:0022857;GO:1901363;GO:0097159;GO:0005215;GO:0005488;GO:0003824	GO:0016021;GO:0031224;GO:0016020;GO:0110165
allStrains9	0.12	GL50803_003666	hypothetical protein	GD_P392_053390;GD_P392_053490;GD_P392_016070;GD_P392_052430;GD_P392_004630	GD_P407_040730;GD_P407_052640;GD_P407_040880;GD_P407_040650;GD_P407_007460	GD_P344_059650;GD_P344_059830;GD_P344_058710;GD_P344_059070;GD_P344_059460;GD_P344_057450;GD_P344_051050;GD_P344_033070;GD_P344_057080;GD_P344_058010;GD_P344_053920	GSB_154574	GD_P64_004550	GD_P458_060160;GD_P458_060280	GD_P427_049770;GD_P427_055180;GD_P427_055590;GD_P427_055730;GD_P427_042130;GD_P427_052500;GD_P427_049660;GD_P427_054900;GD_P427_052420;GD_P427_021900	GD_P387_047380;GD_P387_048430;GD_P387_046240;GD_P387_045020	DHA2_150992;DHA2_150980	GD_P424_034150	GD_KO188_050660;GD_KO188_051030;GD_KO188_010900	noName	none	none	none	GO:0016021;GO:0031224;GO:0016020;GO:0110165
allStrains10	0.1	GL50803_0016686	hypothetical protein	GD_P392_053400;GD_P392_053480;GD_P392_052420;GD_P392_016060	GD_P407_040660;GD_P407_040720;GD_P407_040870;GD_P407_007450	GD_P344_059450;GD_P344_059820;GD_P344_059660;GD_P344_033000;GD_P344_033060;GD_P344_057090;GD_P344_057460;GD_P344_059080;GD_P344_051040;GD_P344_058720;GD_P344_053910	GSB_154572	GD_P64_004560	GD_P458_060270;GD_P458_058840	GD_P427_054120;GD_P427_055000;GD_P427_055720;GD_P427_054890;GD_P427_056480;GD_P427_054360;GD_P427_049760;GD_P427_055110;GD_P427_049670;GD_P427_021910;GD_P427_042120;GD_P427_052400	GD_P387_046250;GD_P387_047080;GD_P387_047360;GD_P387_045010	DHA2_150979;DHA2_150993	GD_P424_034110;GD_P424_034140	GD_KO188_010910;GD_KO188_050670	noName	Ankyrin repeat protein;Spindle pole protein, putative	none	none	none|GO:0016021;GO:0031224;GO:0016020;GO:0110165
allStrains11	0.15	GL50803_0034151	hypothetical protein	GD_P392_052470;GD_P392_053130;GD_P392_053600;GD_P392_052340;GD_P392_053610;GD_P392_053290	GD_P407_040620;GD_P407_040390;GD_P407_052600;GD_P407_040380	GD_P344_045320;GD_P344_057040;GD_P344_056960;GD_P344_058690;GD_P344_053960;GD_P344_059850;GD_P344_051090;GD_P344_033110;GD_P344_056590;GD_P344_059540;GD_P344_058040;GD_P344_059030	GSB_154579;GSB_154578	GD_P64_004520	GD_P458_057970;GD_P458_060330;GD_P458_058160	GD_P427_001160;GD_P427_021850;GD_P427_042170;GD_P427_052310;GD_P427_056550;GD_P427_049810;GD_P427_056670;GD_P427_056680	GD_P387_047420;GD_P387_048660;GD_P387_048650	DHA2_150985;DHA2_150984;DHA2_150966	GD_P424_034180;GD_P424_034480	GD_KO188_010780;GD_KO188_010860	noName	none	none	none	none
allStrains13	0.19	GL50803_0016690	hypothetical protein	GD_P392_053140;GD_P392_053310;GD_P392_052480;GD_P392_053590	GD_P407_040780;GD_P407_052590;GD_P407_040610;GD_P407_040370	GD_P344_056310;GD_P344_056600;GD_P344_059870;GD_P344_058050;GD_P344_059530;GD_P344_057190;GD_P344_025460;GD_P344_045330;GD_P344_051100;GD_P344_033120	GSB_154738	GD_P64_004510	GD_P458_058150	GD_P427_053290;GD_P427_055140;GD_P427_055470;GD_P427_053350;GD_P427_004190;GD_P427_021840;GD_P427_042180;GD_P427_049920;GD_P427_053200;GD_P427_055540;GD_P427_001150	GD_P387_046940;GD_P387_045060;GD_P387_047030	DHA2_150965;DHA2_150986	GD_P424_034190	GD_KO188_010850;GD_KO188_050910;GD_KO188_051090	noName	none	none	none	none
allStrains17	0.34	GL50803_00113416;GL50803_00114180;GL50803_00113319	High cysteine membrane protein TMK-like	GD_P392_016280;GD_P392_028740;GD_P392_010350	GD_P407_014230;GD_P407_016200;GD_P407_001660	GD_P344_024520;GD_P344_040020	GSB_152416	GD_P64_018490;GD_P64_020420;GD_P64_010140	GD_P458_006010;GD_P458_037810;GD_P458_044860	GD_P427_017730;GD_P427_008820;GD_P427_017740	GD_P387_012240;GD_P387_032750;GD_P387_006540	DHA2_152416;DHA2_152915;DHA2_151598	GD_P424_003040;GD_P424_029100;GD_P424_041430	GD_KO188_005300;GD_KO188_038390;GD_KO188_034890	noName	Variant-specific surface protein;High cysteine protein;Variant-specific surface protein (Fragment)	GO:0006508;GO:0019538;GO:1901564;GO:0043170;GO:0006807;GO:0044238;GO:0071704;GO:0008152;none	GO:0008233;GO:0140096;GO:0016787;GO:0003824;none	GO:0005737;GO:0016021;GO:0031224;GO:0016020;GO:0005622;GO:0110165|none|GO:0016021;GO:0031224;GO:0005737;GO:0016020;GO:0005622;GO:0110165|GO:0016021;GO:0031224;GO:0016020;GO:0110165
allStrains18	0.17	GL50803_0035341;GL50803_0037350	hypothetical protein	GD_P392_028200;GD_P392_051790	GD_P407_016730;GD_P407_016740;GD_P407_051110	GD_P344_050060;GD_P344_050050;GD_P344_023860;GD_P344_050070;GD_P344_023840	GSB_35341;GSB_37350	GD_P64_020970;GD_P64_049790	GD_P458_038480;GD_P458_052460	GD_P427_045820;GD_P427_045810;GD_P427_008120;GD_P427_008110;GD_P427_008090	GD_P387_033840;GD_P387_005900;GD_P387_005880;GD_P387_005870;GD_P387_033850	DHA2_35341;DHA2_37350	GD_P424_028380;GD_P424_051060	GD_KO188_038920;GD_KO188_035620;GD_KO188_035630	noName	Transporter;Putative membrane spanning protein	none	none	none|GO:0016021;GO:0031224;GO:0016020;GO:0110165
allStrains20	0.13	GL50803_0038104;GL50803_0016958	putative Phospholipid-transporting ATPase IIB;putative Phospholipid-transporting ATPase IA	GD_P392_023030;GD_P392_023390;GD_P392_023400;GD_P392_020140	GD_P407_007660;GD_P407_021260;GD_P407_010540	GD_P344_022470;GD_P344_027930	GSB_152823;GSB_16958	GD_P64_011910;GD_P64_025640;GD_P64_014740	GD_P458_023550;GD_P458_050310	GD_P427_029220;GD_P427_043870;GD_P427_029230	GD_P387_007770;GD_P387_038670;GD_P387_007760	DHA2_153840;DHA2_154043;DHA2_16958	GD_P424_011740;GD_P424_015750	GD_KO188_028410;GD_KO188_043490;GD_KO188_031140;GD_KO188_043480	noName	Phospholipid-translocating P-type ATPase (Flippase);ATPase;Phospholipid-transporting ATPase;Phospholipid-transporting ATPase IIB, putative	GO:0015914;GO:0015748;GO:0006869;GO:0010876;GO:0015711;GO:0006820;GO:0033036;GO:0071702;GO:0006811;GO:0045332;GO:0034204;GO:0097035;GO:0006890;GO:0006810;GO:0051234;GO:0051179;GO:0048193;GO:0006897;GO:0016192;GO:0061024;GO:0065008;GO:0016043;GO:0071840;GO:0065007;GO:0009987	GO:0140326;GO:0140303;GO:0005319;GO:0000287;GO:0005215;GO:0005524;GO:0032559;GO:0030554;GO:0035639;GO:0032555;GO:0017076;GO:0008144;GO:0032553;GO:0097367;GO:0046872;GO:0043169;GO:0000166;GO:1901265;GO:0043168;GO:0036094;GO:0043167;GO:1901363;GO:0097159;GO:0005488;GO:0016787;GO:0003824	GO:0005802;GO:0098791;GO:0005768;GO:0031410;GO:0097708;GO:0031982;GO:0005794;GO:0031984;GO:0012505;GO:0016021;GO:0031224;GO:0043231;GO:0043227;GO:0005886;GO:0071944;GO:0016020;GO:0043229;GO:0043226;GO:0005737;GO:0005622;GO:0110165|GO:0005802;GO:0098791;GO:0005768;GO:0031410;GO:0097708;GO:0031982;GO:0005794;GO:0031984;GO:0012505;GO:0043231;GO:0043227;GO:0005886;GO:0071944;GO:0043229;GO:0043226;GO:…
allStrains21	0.04	GL50803_00103074;GL50803_0016804	Inositol-hexakisphosphate/diphosphoinositol- pentakisphosphate 1-kinase	GD_P392_019120;GD_P392_019960	GD_P407_011510;GD_P407_010690	GD_P344_021240;GD_P344_021250;GD_P344_022280;GD_P344_022260	GSB_16804;GSB_103074	GD_P64_015710;GD_P64_014880	GD_P458_032200;GD_P458_032210;GD_P458_050190;GD_P458_050180	GD_P427_011760;GD_P427_050850;GD_P427_050830	GD_P387_004800;GD_P387_046050	DHA2_16804;DHA2_103074	GD_P424_014660;GD_P424_015640	GD_KO188_031280;GD_KO188_032110	noName	Dynein heavy chain;Outer-arm dynein gamma (Fragment);Putative Dynein heavy chain 8, axonemal (Fragment);Inositol-hexakisphosphate/diphosphoinositol-pentakisphosphate 1-kinase	GO:0007018;GO:0007017;GO:0006928;GO:0036158;GO:0070286;GO:0035082;GO:0001578;GO:0060271;GO:0044782;GO:0120031;GO:0000226;GO:0120036;GO:0030031;GO:0007010;GO:0070925;GO:0030030;GO:0034622;GO:0065003;GO:0043933;GO:0022607;GO:0006996;GO:0044085;GO:0016043;GO:0071840;GO:0009987;none;GO:0016310;GO:0006796;GO:0006793;GO:0032958;GO:0006020;GO:0046173;GO:0046165;GO:0043647;GO:1901617;GO:0019751;GO:000606…	GO:0003777;GO:0003774;GO:0017111;GO:0016462;GO:0016818;GO:0016817;GO:0005524;GO:0032559;GO:0030554;GO:0035639;GO:0032555;GO:0017076;GO:0008144;GO:0032553;GO:0097367;GO:0051959;GO:0008569;GO:0045505;GO:1990939;GO:0000166;GO:1901265;GO:0043168;GO:0036094;GO:0016787;GO:0043167;GO:1901363;GO:0097159;GO:0005488;GO:0005515;GO:0016887;GO:0003824;none;GO:0000829;GO:0016776;GO:0016301;GO:0016772;GO:003385…	GO:0036157;GO:0005858;GO:0005930;GO:0097014;GO:0032838;GO:0099568;GO:0030286;GO:0005875;GO:0005929;GO:0120025;GO:0015630;GO:0005856;GO:0042995;GO:1902494;GO:0032991;GO:0043232;GO:0043228;GO:0043229;GO:0043226;GO:0005737;GO:0005622;GO:0110165|none
allStrains22	0.44	GL50803_00137696	Kinase: NEK	GD_P392_000360	GD_P407_035980	GD_P344_030640;GD_P344_052590;GD_P344_057950;GD_P344_058000;GD_P344_055980;GD_P344_029380;GD_P344_030470;GD_P344_026550;GD_P344_025150	GSB_153741;GSB_154099	GD_P64_000370	GD_P458_003460	GD_P427_027250;GD_P427_045690;GD_P427_055880;GD_P427_014910;GD_P427_027230;GD_P427_026020;GD_P427_016300	GD_P387_044540	DHA2_153261	GD_P424_036620	GD_KO188_015270	noName	Variant-specific surface protein (Fragment);Kinase, NEK;Ankyrin repeat protein (Fragment);Serine/threonine protein kinase;Ankyrin repeat protein;Serine/threonine protein kinase (Fragment);Variant-specific surface protein	GO:0006468;GO:0006464;GO:0036211;GO:0043412;GO:0016310;GO:0006796;GO:0006793;GO:0044267;GO:0019538;GO:0044260;GO:1901564;GO:0043170;GO:0006807;GO:0044238;GO:0044237;GO:0071704;GO:0008152;GO:0009987;GO:0018108;GO:0018212;GO:0018193	GO:0004672;GO:0016773;GO:0016301;GO:0140096;GO:0016772;GO:0005524;GO:0032559;GO:0030554;GO:0035639;GO:0032555;GO:0017076;GO:0008144;GO:0032553;GO:0097367;GO:0000166;GO:1901265;GO:0043168;GO:0036094;GO:0016740;GO:0043167;GO:1901363;GO:0097159;GO:0005488;GO:0003824;GO:0004674;GO:0004713	none|GO:0016021;GO:0031224;GO:0016020;GO:0110165
allStrains23	0.2	GL50803_00112063;GL50803_00114777	Major facilitator superfamily transporter	GD_P392_000050;GD_P392_024520	GD_P407_020310;GD_P407_035650	GD_P344_035540;GD_P344_048750;GD_P344_041390	GSB_112063;GSB_150545	GD_P64_000050;GD_P64_024630	GD_P458_039500;GD_P458_043640;GD_P458_056760;GD_P458_030160	GD_P427_025900;GD_P427_051810;GD_P427_043800	GD_P387_041160	DHA2_112063;DHA2_154406	GD_P424_020750;GD_P424_048520	GD_KO188_015600;GD_KO188_042450	noName	Transporter, MFS superfamily;Major facilitator superfamily transporter;MFS domain-containing protein	GO:0055085;GO:0006810;GO:0051234;GO:0051179;GO:0009987	GO:0022857;GO:0005215	GO:0016021;GO:0031224;GO:0016020;GO:0110165
allStrains24	0.18	GL50803_00113480;GL50803_00135873	hypothetical protein	GD_P392_052150;GD_P392_052240	GD_P407_050630;GD_P407_050710;GD_P407_050620;GD_P407_050720	GD_P344_024160;GD_P344_024240	GSB_153973	GD_P64_049440;GD_P64_049450;GD_P64_049350;GD_P64_049360	GD_P458_038110;GD_P458_038200	GD_P427_008440;GD_P427_008520	GD_P387_006210	DHA2_153711;DHA2_153721	GD_P424_028660;GD_P424_028750	GD_KO188_035270;GD_KO188_035280;GD_KO188_035180	noName	ATP-dependent rRNA helicase SPB4 (Fragment);Transporter	none	GO:0004386;GO:0016887;GO:0017111;GO:0016462;GO:0016818;GO:0016817;GO:0016787;GO:0003824;none	none
allStrains25	0.15	GL50803_00103785	Transmembrane domain-containing protein	GD_P392_018800	GD_P407_012160;GD_P407_011770	GD_P344_029300;GD_P344_028850;GD_P344_052120	GSB_154719;GSB_153733	GD_P64_016400;GD_P64_016010	GD_P458_059670;GD_P458_051750;GD_P458_024470;GD_P458_024560;GD_P458_036990	GD_P427_055900;GD_P427_052090;GD_P427_030070	GD_P387_009000	DHA2_151104	GD_P424_053630;GD_P424_012540;GD_P424_018830	GD_KO188_032810;GD_KO188_032420	noName	Cell division protein kinase 2;Transmembrane domain-containing protein	GO:0051301;GO:0016310;GO:0006796;GO:0006793;GO:0044237;GO:0008152;GO:0009987	GO:0016301;GO:0016772;GO:0016740;GO:0003824	GO:0016021;GO:0031224;GO:0016020;GO:0110165
allStrains26	0.11	GL50803_00113876;GL50803_0021411	putative ABC transporter: ATP-binding protein;ABC transporter: ATP-binding protein	GD_P392_000870;GD_P392_011850	GD_P407_000150;GD_P407_036480	GD_P344_004200;GD_P344_029430	GSB_113876;GSB_21411	GD_P64_000880;GD_P64_011590	GD_P458_003290;GD_P458_007810	GD_P427_050450;GD_P427_026050	GD_P387_016800;GD_P387_016790;GD_P387_034680	DHA2_113876;DHA2_21411	GD_P424_001500;GD_P424_036590	GD_KO188_003810;GD_KO188_014760	noName	ABC transporter/ ATP-binding protein/ lipid transporter/ ABCA subfamily protein;ABC transporter, ATP-binding protein	none;GO:0055085;GO:0006810;GO:0051234;GO:0051179;GO:0009987	GO:0016887;GO:0017111;GO:0016462;GO:0016818;GO:0016817;GO:0005524;GO:0032559;GO:0030554;GO:0035639;GO:0032555;GO:0017076;GO:0008144;GO:0032553;GO:0097367;GO:0000166;GO:1901265;GO:0043168;GO:0036094;GO:0016787;GO:0043167;GO:1901363;GO:0097159;GO:0005488;GO:0003824;GO:0042626;GO:0015399;GO:0022804;GO:0022857;GO:0005215	GO:0016021;GO:0031224;GO:0016020;GO:0110165
allStrains27	0.02	GL50803_0025071	hypothetical protein	GD_P392_053560;GD_P392_053170;GD_P392_052370	GD_P407_040340;GD_P407_040810	GD_P344_033160;GD_P344_057000;GD_P344_025440	GSB_154736	GD_P64_004490	GD_P458_058010;GD_P458_058130	GD_P427_021820;GD_P427_053260;GD_P427_004210;GD_P427_053320;GD_P427_042200	GD_P387_046970;GD_P387_047460	DHA2_150962;DHA2_150989	GD_P424_034210	GD_KO188_010820;GD_KO188_050740	noName	none	none	none	none
allStrains28	0.39	GL50803_0060603	hypothetical protein	GD_P392_047510	GD_P407_047610	GD_P344_047700;GD_P344_047720;GD_P344_047710;GD_P344_047690	GSB_151331	GD_P64_046410	GD_P458_049410;GD_P458_049430;GD_P458_049420;GD_P458_049440	GD_P427_005170;GD_P427_005190;GD_P427_005200;GD_P427_005150;GD_P427_005160	GD_P387_027530;GD_P387_027520;GD_P387_027540;GD_P387_027510	DHA2_152048	GD_P424_048000	GD_KO188_018580	noName	none	none	none	GO:0016021;GO:0031224;GO:0016020;GO:0110165
allStrains29	0.2	GL50803_00115052	Multidrug resistance-associated protein 1	GD_P392_001450;GD_P392_026700;GD_P392_050970	GD_P407_037080;GD_P407_051910;GD_P407_018220;GD_P407_018230	GD_P344_032880	GSB_115052	GD_P64_001450;GD_P64_050560;GD_P64_022480;GD_P64_022490	GD_P458_021300	GD_P427_047750	GD_P387_040360	DHA2_115052;DHA2_153764;DHA2_152976	GD_P424_009730	GD_KO188_036420;GD_KO188_040350;GD_KO188_036780	noName	ABC-type metal ion transporter;Multidrug resistance-associated protein 1	GO:0042908;GO:0055085;GO:0006810;GO:0051234;GO:0051179;GO:0009987	GO:0008559;GO:0042626;GO:0015399;GO:0022804;GO:0016887;GO:0017111;GO:0016462;GO:0016818;GO:0016817;GO:0022857;GO:0005215;GO:0005524;GO:0032559;GO:0030554;GO:0035639;GO:0032555;GO:0017076;GO:0008144;GO:0032553;GO:0097367;GO:0000166;GO:1901265;GO:0043168;GO:0036094;GO:0016787;GO:0043167;GO:1901363;GO:0097159;GO:0005488;GO:0003824	GO:0016021;GO:0031224;GO:0016020;GO:0110165
allStrains31	0.26	GL50803_00113741;GL50803_00114793	Sulfatase	GD_P392_000270;GD_P392_017120	GD_P407_035890;GD_P407_013430	GD_P344_018960;GD_P344_051370	GSB_150207;GSB_152463	GD_P64_000270;GD_P64_017670	GD_P458_004080;GD_P458_034220	GD_P427_009750;GD_P427_046290	GD_P387_002910;GD_P387_034410	DHA2_151865;DHA2_154425	GD_P424_004740;GD_P424_012850	GD_KO188_015360;GD_KO188_034040	noName	Sulfatase domain-containing protein;Sulfatase	none	GO:0008484;GO:0016788;GO:0016787;GO:0003824	GO:0016021;GO:0031224;GO:0016020;GO:0110165
allStrains33	0.48	GL50803_0015084;GL50803_0032097	hypothetical protein	GD_P392_048140	GD_P407_048130;GD_P407_050500;GD_P407_050490	GD_P344_037670;GD_P344_047100	GSB_151365;GSB_152874	GD_P64_046920	GD_P458_041580;GD_P458_049990;GD_P458_060010	GD_P427_005780	GD_P387_019200;GD_P387_028120	DHA2_154477	GD_P424_038550;GD_P424_038680;GD_P424_038540	GD_KO188_018000;GD_KO188_018040;GD_KO188_018050	noName	none	none	none	none
allStrains34	0.56	GL50803_0014997	hypothetical protein	GD_P392_028100	GD_P407_016840	GD_P344_059110;GD_P344_059160;GD_P344_013560;GD_P344_053140;GD_P344_050180;GD_P344_013500	GSB_151684;GSB_153489	GD_P64_021070	GD_P458_020260;GD_P458_020330	GD_P427_026640;GD_P427_045930;GD_P427_043040;GD_P427_026600	GD_P387_033940;GD_P387_047940	DHA2_151656	GD_P424_036140;GD_P424_051160	GD_KO188_039020	noName	Putative nucleoside triphosphate hydrolase superfamily, P-loop domain protein (Fragment);G domain-containing protein	none	GO:0016787;GO:0003824;GO:0005525;GO:0032550;GO:0001883;GO:0032561;GO:0019001;GO:0032549;GO:0001882;GO:0035639;GO:0032555;GO:0017076;GO:0032553;GO:0097367;GO:0000166;GO:1901265;GO:0043168;GO:0036094;GO:0043167;GO:1901363;GO:0097159;GO:0005488	none
allStrains36	0.01	GL50803_00136020;GL50803_00136021;GL50803_00101291	Beta-tubulin 3;Beta-tubulin 2;Beta-tubulin 1	GD_P392_004050;GD_P392_003940	GD_P407_039590;GD_P407_039620	GD_P344_046030;GD_P344_046120;GD_P344_046150	GSB_154277	GD_P64_003790;GD_P64_003890	GD_P458_049040;GD_P458_049160	GD_P427_046910;GD_P427_046940	GD_P387_044260;GD_P387_044280	DHA2_153187	GD_P424_025560;GD_P424_025440	GD_KO188_011580;GD_KO188_011680	noName	Tubulin beta chain;Beta-tubulin isoform 2 (Fragment);Tubulin/FtsZ family protein (Fragment)	GO:0007017;GO:0007010;GO:0006996;GO:0016043;GO:0071840;GO:1905789;GO:1905792;GO:1905790;GO:1905787;GO:0000226;GO:0050976;GO:0050975;GO:0051931;GO:0007638;GO:0048520;GO:0031646;GO:0050974;GO:0050982;GO:0031644;GO:0050795;GO:0031122;GO:0009612;GO:0050954;GO:0032103;GO:0044057;GO:0007610;GO:0009582;GO:0009581;GO:0051240;GO:0000278;GO:0050906;GO:0032101;GO:0097435;GO:0048584;GO:0007600;GO:0009987;GO:…	GO:0005200;GO:0003924;GO:0005525;GO:0032550;GO:0001883;GO:0032561;GO:0019001;GO:0032549;GO:0001882;GO:0017111;GO:0016462;GO:0016818;GO:0016817;GO:0005198;GO:0035639;GO:0032555;GO:0017076;GO:0032553;GO:0097367;GO:0000166;GO:1901265;GO:0043168;GO:0036094;GO:0016787;GO:0043167;GO:1901363;GO:0097159;GO:0005488;GO:0003824;GO:0005509;GO:0046872;GO:0043169	GO:0005874;GO:0099513;GO:0099512;GO:0099081;GO:0099080;GO:0015630;GO:0005856;GO:0043232;GO:0043228;GO:0043229;GO:0043226;GO:0005737;GO:0005622;GO:0043025;GO:0044297;GO:0036477;GO:0043005;GO:0120025;GO:0042995;GO:0005819;GO:0005634;GO:0110165;GO:0043231;GO:0043227|GO:0005874;GO:0099513;GO:0099512;GO:0099081;GO:0099080;GO:0015630;GO:0005856;GO:0043232;GO:0043228;GO:0043229;GO:0043226;GO:0005622;GO:…
allStrains37	0.13	GL50803_00135885;GL50803_00135886	Histidine phosphatase superfamily protein	GD_P392_008120;GD_P392_007870	GD_P407_004280;GD_P407_004060	GD_P344_027260;GD_P344_027050	GSB_150837;GSB_150820	GD_P64_007650;GD_P64_007840	GD_P458_034890;GD_P458_034650	GD_P427_016770;GD_P427_017020	GD_P387_014240;GD_P387_014490	DHA2_151527;DHA2_151547	GD_P424_016630;GD_P424_016860	GD_KO188_007590;GD_KO188_007810	noName	Putative histidine phosphatase domain protein (Fragment);Phosphoglycerate mutase;Histidine phosphatase family protein	GO:0006003;GO:0019637;GO:1901135;GO:0006796;GO:0006793;GO:0044237;GO:0071704;GO:0008152;GO:0009987;none	GO:0016868;GO:0016866;GO:0016853;GO:0003824;GO:0005524;GO:0032559;GO:0030554;GO:0035639;GO:0032555;GO:0017076;GO:0008144;GO:0032553;GO:0097367;GO:0000166;GO:1901265;GO:0043168;GO:0036094;GO:0043167;GO:1901363;GO:0097159;GO:0005488	GO:0016021;GO:0031224;GO:0016020;GO:0005737;GO:0005622;GO:0110165
allStrains38	0.15	GL50803_00137716;GL50803_0061565	Axoneme-associated protein GASP-180	GD_P392_009830;GD_P392_043930	GD_P407_002200;GD_P407_029650	GD_P344_006540;GD_P344_057830;GD_P344_058360;GD_P344_006530	GSB_152366	GD_P64_009620;GD_P64_033920	GD_P458_054180	GD_P427_021210;GD_P427_051640	GD_P387_036510;GD_P387_012780	DHA2_153328	GD_P424_003650;GD_P424_038700	GD_KO188_005830;GD_KO188_044580	noName	Axoneme-associated protein GASP-180	none;GO:0042981;GO:0043067;GO:0010941;GO:0050794;GO:0050789;GO:0065007	none	none
allStrains39	0.09	GL50803_00121045;GL50803_00121046	Histone H2B	GD_P392_004750;GD_P392_004770	GD_P407_007330;GD_P407_007350	GD_P344_037480;GD_P344_037510	GSB_150655	GD_P64_004660;GD_P64_004680	GD_P458_028010;GD_P458_028040	GD_P427_024010;GD_P427_024050	GD_P387_010570;GD_P387_010540	DHA2_151005;DHA2_151009	GD_P424_034000;GD_P424_034030	GD_KO188_010670;GD_KO188_010690	noName	Histone domain-containing protein	GO:0006334;GO:0031497;GO:0006333;GO:0034728;GO:0065004;GO:0071824;GO:0006323;GO:0006325;GO:0034622;GO:0071103;GO:0065003;GO:0043933;GO:0051276;GO:0022607;GO:0006996;GO:0044085;GO:0016043;GO:0071840;GO:0009987	GO:0046982;GO:0046983;GO:0005515;GO:0003677;GO:0003676;GO:1901363;GO:0097159;GO:0005488;GO:0044877	GO:0000786;GO:0044815;GO:0000785;GO:0032993;GO:0005694;GO:0005634;GO:0032991;GO:0043231;GO:0043232;GO:0043227;GO:0043228;GO:0043229;GO:0043226;GO:0005622;GO:0110165|GO:0000786;GO:0044815;GO:0000785;GO:0032993;GO:0005694;GO:0005634;GO:0032991;GO:0043231;GO:0043232;GO:0043227;GO:0043228;GO:0043229;GO:0043226;GO:0005622;GO:0042025;GO:0033648;GO:0033647;GO:0033646;GO:0043656;GO:0033643;GO:0043657;GO:…
allStrains40	0	GL50803_00135002;GL50803_00135003	Histone H4	GD_P392_051130;GD_P392_051160	GD_P407_051730;GD_P407_051760	GD_P344_023010;GD_P344_023070	GSB_155602	GD_P64_050400;GD_P64_050430	GD_P458_039130;GD_P458_039230	GD_P427_007390;GD_P427_007450	GD_P387_005190;GD_P387_005260	DHA2_135001;DHA2_154716	GD_P424_027720;GD_P424_027780	GD_KO188_036260;GD_KO188_036290	noName	none	GO:0006352;GO:0006351;GO:0097659;GO:0032774;GO:0034654;GO:0016070;GO:0019438;GO:0018130;GO:1901362;GO:0090304;GO:0034645;GO:0010467;GO:0009059;GO:0006334;GO:0044271;GO:0031497;GO:0006333;GO:0034728;GO:0006139;GO:0065004;GO:0071824;GO:0006725;GO:0046483;GO:1901360;GO:0006323;GO:0044260;GO:0044249;GO:1901576;GO:0009058;GO:0006325;GO:0034641;GO:0043170;GO:0034622;GO:0071103;GO:0065003;GO:0043933;GO:…	GO:0046982;GO:0046983;GO:0005515;GO:0003677;GO:0003676;GO:1901363;GO:0097159;GO:0005488	GO:0000786;GO:0044815;GO:0000785;GO:0032993;GO:0005694;GO:0042025;GO:0033648;GO:0033647;GO:0033646;GO:0043656;GO:0033643;GO:0043657;GO:0018995;GO:0005634;GO:0032991;GO:0043232;GO:0043231;GO:0043227;GO:0043228;GO:0043229;GO:0043226;GO:0005622;GO:0110165;GO:0016021;GO:0031224;GO:0016020
allStrains42	0.21	GL50803_00114165;GL50803_00119224;GL50803_00113303	Cathepsin B-like cysteine proteinase	GD_P392_015410	GD_P407_014440;GD_P407_041740	GD_P344_024290	GSB_152402	GD_P64_018700;GD_P64_040710;GD_P64_049310	GD_P458_036540;GD_P458_038020	GD_P427_008580;GD_P427_015080	GD_P387_006310;GD_P387_046820	DHA2_153121	GD_P424_018460;GD_P424_028900	GD_KO188_000410;GD_KO188_035110;GD_KO188_035140	noName	Cathepsin B-like cysteine proteinase	GO:0006508;GO:0019538;GO:0051603;GO:0044257;GO:0030163;GO:1901564;GO:0043170;GO:0044265;GO:0009057;GO:1901565;GO:0006807;GO:0044248;GO:0044238;GO:1901575;GO:0009056;GO:0071704;GO:0044267;GO:0008152;GO:0044260;GO:0044237;GO:0009987	GO:0008234;GO:0070011;GO:0008233;GO:0140096;GO:0016787;GO:0004197;GO:0004175;GO:0003824	GO:0005764;GO:0000323;GO:0005773;GO:0005615;GO:0005576;GO:0043231;GO:0043227;GO:0043229;GO:0043226;GO:0005737;GO:0005622;GO:0110165
allStrains43	0.14	GL50803_0042285	Ciliary dynein heavy chain 11	GD_P392_020340	GD_P407_010330	GD_P344_022740;GD_P344_022730;GD_P344_022720	GSB_42285	GD_P64_014540	GD_P458_050560	GD_P427_044120;GD_P427_044130;GD_P427_044140;GD_P427_044110;GD_P427_044100	GD_P387_038940;GD_P387_038950;GD_P387_038910;GD_P387_038920	DHA2_42285	GD_P424_015970	GD_KO188_030940	noName	Dynein heavy chain	GO:0007018;GO:0007017;GO:0006928;GO:0009987	GO:0003777;GO:0003774;GO:0017111;GO:0016462;GO:0016818;GO:0016817;GO:0005524;GO:0032559;GO:0030554;GO:0051959;GO:0035639;GO:0008569;GO:0032555;GO:0017076;GO:0008144;GO:0045505;GO:0032553;GO:0097367;GO:1990939;GO:0000166;GO:1901265;GO:0043168;GO:0036094;GO:0016787;GO:0043167;GO:1901363;GO:0097159;GO:0005515;GO:0005488;GO:0016887;GO:0003824	GO:0005930;GO:0097014;GO:0032838;GO:0099568;GO:0030286;GO:0005875;GO:0005929;GO:0120025;GO:0015630;GO:0005856;GO:0042995;GO:1902494;GO:0032991;GO:0043232;GO:0043228;GO:0043229;GO:0043226;GO:0005737;GO:0005622;GO:0110165
allStrains44	0.26	GL50803_00112962;GL50803_0060565	hypothetical protein;Kinase	GD_P392_049360;GD_P392_049380	GD_P407_049310;GD_P407_049290	GD_P344_038910;GD_P344_038930	GSB_152062	GD_P64_048110;GD_P64_048120	GD_P458_040370	GD_P427_006750;GD_P427_006780;GD_P427_006770	GD_P387_018100;GD_P387_018120	DHA2_153130	GD_P424_037420;GD_P424_037430	GD_KO188_016750;GD_KO188_016770;GD_KO188_016790	noName	Kinase;Protein kinase domain-containing protein;none	GO:0016310;GO:0006796;GO:0006793;GO:0044237;GO:0008152;GO:0009987;GO:0006468;GO:0006464;GO:0036211;GO:0043412;GO:0044267;GO:0019538;GO:0044260;GO:1901564;GO:0043170;GO:0006807;GO:0044238;GO:0071704	GO:0016301;GO:0016772;GO:0016740;GO:0003824;GO:0004672;GO:0016773;GO:0140096;GO:0005524;GO:0032559;GO:0030554;GO:0035639;GO:0032555;GO:0017076;GO:0008144;GO:0032553;GO:0097367;GO:0000166;GO:1901265;GO:0043168;GO:0036094;GO:0043167;GO:1901363;GO:0097159;GO:0005488	none
allStrains45	0.18	GL50803_0016318	High cysteine membrane protein Group 1	GD_P392_004440	GD_P407_040080	GD_P344_008440;GD_P344_056470;GD_P344_008130	GSB_151004;GSB_153123	GD_P64_004270	GD_P458_051830;GD_P458_053920;GD_P458_058580;GD_P458_046670;GD_P458_058570;GD_P458_046660	GD_P427_035050;GD_P427_047650	GD_P387_036260	DHA2_150301	GD_P424_039280;GD_P424_051450	GD_KO188_011200	noName	High cysteine membrane protein Group 1;Variant-specific surface protein	none	none	GO:0016021;GO:0031224;GO:0016020;GO:0110165
allStrains46	0.19	GL50803_00137713;GL50803_0060774	hypothetical protein	GD_P392_009480;GD_P392_033730	GD_P407_002530;GD_P407_025450	GD_P344_010450;GD_P344_058530;GD_P344_006870	GSB_151049	GD_P64_009290;GD_P64_029680	GD_P458_005010;GD_P458_047780	GD_P427_034510;GD_P427_041080;GD_P427_020880	GD_P387_013120	DHA2_152277	GD_P424_003970	GD_KO188_006180;GD_KO188_025130	noName	none;High mobility group-like nuclear protein 2	none	none	GO:0016021;GO:0031224;GO:0016020;GO:0110165
allStrains47	0.02	GL50803_0014256;GL50803_0027521	Histone H2A	GD_P392_022450;GD_P392_051240	GD_P407_008240;GD_P407_051670	GD_P344_023150;GD_P344_028630	GSB_151412;GSB_151969	GD_P64_012500;GD_P64_050340	GD_P458_024290;GD_P458_039070	GD_P427_007510;GD_P427_029840	GD_P387_008460	DHA2_152990	GD_P424_012370;GD_P424_027840	GD_KO188_029000;GD_KO188_036200	noName	none	GO:0006342;GO:0045814;GO:0097549;GO:0034401;GO:0040029;GO:0016458;GO:0006325;GO:0045892;GO:1903507;GO:1902679;GO:0051253;GO:2000113;GO:0045934;GO:0010558;GO:0031327;GO:0009890;GO:0051172;GO:0031324;GO:0010629;GO:0048523;GO:0010605;GO:0009892;GO:0051276;GO:0048519;GO:0006996;GO:0016043;GO:0071840;GO:0006355;GO:1903506;GO:2001141;GO:0051252;GO:2000112;GO:0019219;GO:0010556;GO:0031326;GO:0009889;GO:…	GO:0046982;GO:0046983;GO:0005515;GO:0003677;GO:0003676;GO:1901363;GO:0097159;GO:0005488	GO:0000786;GO:0044815;GO:0000785;GO:0032993;GO:0005694;GO:0005634;GO:0032991;GO:0043231;GO:0043232;GO:0043227;GO:0043228;GO:0043229;GO:0043226;GO:0005622;GO:0000790;GO:0000228;GO:0031981;GO:0070013;GO:0043233;GO:0031974;GO:0110165|GO:0000786;GO:0044815;GO:0000785;GO:0032993;GO:0005694;GO:0005634;GO:0032991;GO:0043232;GO:0043231;GO:0043227;GO:0043228;GO:0043229;GO:0043226;GO:0005622;GO:0000790;GO:…
allStrains49	0.31	GL50803_00113677	Coiled-coil protein	GD_P392_023620;GD_P392_023600	GD_P407_021160;GD_P407_021180	GD_P344_049940;GD_P344_059680;GD_P344_049930	GSB_151763	GD_P64_025470	GD_P458_031330;GD_P458_031340	GD_P427_041850;GD_P427_041870;GD_P427_041860	GD_P387_012150	DHA2_113677;DHA2_153067	GD_P424_021760;GD_P424_021770	GD_KO188_043360;GD_KO188_043390	noName	Coiled-coil protein	GO:0051493;GO:0033043;GO:0051128;GO:0050794;GO:0050789;GO:0065007	GO:0008092;GO:0005515;GO:0005488	GO:0005815;GO:0015630;GO:0005856;GO:0043232;GO:0043228;GO:0043229;GO:0043226;GO:0005622;GO:0110165
allStrains51	0.21	GL50803_0016966	hypothetical protein	GD_P392_025810;GD_P392_025800	GD_P407_019090	GD_P344_034130;GD_P344_034120;GD_P344_034110	GSB_151375	GD_P64_023350	GD_P458_028650;GD_P458_028660;GD_P458_028640	GD_P427_024590;GD_P427_024600;GD_P427_024580	GD_P387_028430;GD_P387_028400;GD_P387_028410;GD_P387_028420	DHA2_152962	GD_P424_019490	GD_KO188_041220	noName	Putative membrane associated protein	none	none	GO:0016021;GO:0031224;GO:0016020;GO:0110165
allStrains55	0.32	GL50803_0034713;GL50803_0061419	Ankyrin repeat protein 1	GD_P392_007750;GD_P392_023440	GD_P407_004400	GD_P344_046310;GD_P344_046300	GSB_150330	GD_P64_007540;GD_P64_025590	GD_P458_055100	GD_P427_038680	GD_P387_025460;GD_P387_025450	DHA2_150704;DHA2_150705	GD_P424_016430	GD_KO188_007920;GD_KO188_011740;GD_KO188_043470	noName	Ankyrin repeat protein 1;Ankyrin repeat protein;Ankyrin repeat protein (Fragment)	none	none	none
allStrains57	0.31	GL50803_00113565;GL50803_0094510	hypothetical protein;Tenascin-like protein	GD_P392_021220;GD_P392_044890	GD_P407_009460;GD_P407_028690	GD_P344_026110;GD_P344_048500	GSB_153806	GD_P64_033020	GD_P458_035760;GD_P458_053770	GD_P427_015790;GD_P427_040030	GD_P387_015320;GD_P387_029490	DHA2_152495;DHA2_153693	GD_P424_017760	GD_KO188_030110;GD_KO188_043660	noName	Tenascin-X	none	none	GO:0016021;GO:0031224;GO:0016020;GO:0110165
allStrains59	0.31	GL50803_0089845	Ankyrin repeat protein 2	GD_P392_010640	GD_P407_001360	GD_P344_026200;GD_P344_026240	GSB_150967;GSB_153615;GSB_155102;GSB_150886	GD_P64_010430	GD_P458_035640;GD_P458_035680;GD_P458_059110	GD_P427_028850;GD_P427_028840	GD_P387_024800;GD_P387_024810	DHA2_151284	GD_P424_002850;GD_P424_017680	GD_KO188_005000	noName	Ankyrin repeat protein 2;Serine/threonine protein kinase	GO:0006468;GO:0006464;GO:0036211;GO:0043412;GO:0016310;GO:0006796;GO:0006793;GO:0044267;GO:0019538;GO:0044260;GO:1901564;GO:0043170;GO:0006807;GO:0044238;GO:0044237;GO:0071704;GO:0008152;GO:0009987	GO:0004674;GO:0004672;GO:0016773;GO:0016301;GO:0140096;GO:0016772;GO:0016740;GO:0003824	none
allStrains61	0.3	GL50803_00114445;GL50803_00111911;GL50803_00113952	hypothetical protein	GD_P392_013810;GD_P392_033980;GD_P392_014520;GD_P392_031250	GD_P407_027870	GD_P344_017950	GSB_151516	GD_P64_042310;GD_P64_029410	GD_P458_015630	GD_P427_012440	GD_P387_039730	DHA2_153910	GD_P424_045490	GD_KO188_001430;GD_KO188_024860;GD_KO188_027460;GD_KO188_001940	noName	none	none	none	none
allStrains62	0.18	GL50803_0061453;GL50803_00113130;GL50803_00112630	hypothetical protein	GD_P392_038500	GD_P407_034950	GD_P344_046110	GSB_153912;GSB_154275	GD_P64_039400	GD_P458_035980;GD_P458_049120	GD_P427_015580;GD_P427_046900	GD_P387_044250	DHA2_152347	GD_P424_017950;GD_P424_025480	GD_KO188_015640;GD_KO188_036530;GD_KO188_000900;GD_KO188_050050	noName	none	none	GO:0008289;GO:0005488	none
allStrains63	0.17	GL50803_0016293	hypothetical protein	GD_P392_050930;GD_P392_001410;GD_P392_023330	GD_P407_037040;GD_P407_021320;GD_P407_051970;GD_P407_035530	GD_P344_054480	GSB_151317;GSB_153171	GD_P64_001410;GD_P64_050600	GD_P458_022830	GD_P427_055350	GD_P387_011350	DHA2_153755;DHA2_153995	GD_P424_022000	GD_KO188_014220;GD_KO188_036460	noName	none	none	GO:0008289;GO:0005488	none
allStrains64	0.37	GL50803_0093294	Ankyrin repeat protein 3	GD_P392_010160;GD_P392_010170	GD_P407_001860;GD_P407_001870	GD_P344_006160;GD_P344_006140	GSB_154282	GD_P64_009960;GD_P64_009950	GD_P458_005720;GD_P458_005710	GD_P427_021610;GD_P427_021600	GD_P387_012430;GD_P387_012410	DHA2_152437	GD_P424_003310;GD_P424_003290	GD_KO188_005490;GD_KO188_005500	noName	none	GO:0030837;GO:0032272;GO:0031333;GO:1902904;GO:0051494;GO:0030833;GO:0008064;GO:0030832;GO:0032271;GO:0110053;GO:0010639;GO:1902903;GO:0032956;GO:0043254;GO:0032535;GO:0032970;GO:0090066;GO:0051129;GO:0051493;GO:0044087;GO:0033043;GO:0051128;GO:0048523;GO:0048519;GO:0065008;GO:0016043;GO:0071840;GO:0050794;GO:0050789;GO:0065007;GO:0009987	none	GO:0005856;GO:0043232;GO:0043228;GO:0043229;GO:0043226;GO:0005737;GO:0005622;GO:0110165
allStrains65	0.17	GL50803_00113038;GL50803_00114815	Tenascin-like protein	GD_P392_002760;GD_P392_014320	GD_P407_038400;GD_P407_042880	GD_P344_030620	GSB_114815	GD_P64_002610;GD_P64_041800	GD_P458_002100	GD_P427_027210;GD_P427_031670	GD_P387_021440;GD_P387_032300	DHA2_114815;DHA2_153244	GD_P424_026830;GD_P424_035550	GD_KO188_012880	noName	Tenascin	none	GO:0005509;GO:0046872;GO:0043169;GO:0043167;GO:0005488	none
allStrains67	0.26	GL50803_00112432;GL50803_00137715	High cysteine membrane protein Group 5	GD_P392_009780;GD_P392_047380	GD_P407_002250;GD_P407_047480	GD_P344_047870	GSB_154987;GSB_152900	GD_P64_009570;GD_P64_046280	GD_P458_008280	GD_P427_032480	GD_P387_016430	DHA2_152044;DHA2_154673	GD_P424_001040;GD_P424_047810	GD_KO188_005880;GD_KO188_018710	noName	High cysteine membrane protein Group 5;Variant-specific surface protein	GO:0006508;GO:0019538;GO:1901564;GO:0043170;GO:0006807;GO:0044238;GO:0071704;GO:0008152	GO:0008233;GO:0140096;GO:0016787;GO:0003824	GO:0016021;GO:0031224;GO:0016020;GO:0005737;GO:0005622;GO:0110165
allStrains68	0.13	GL50803_0017305	Multidrug resistance protein B	GD_P392_027980	GD_P407_016970	GD_P344_057390;GD_P344_057670;GD_P344_050320;GD_P344_037570	GSB_155223	GD_P64_021190	GD_P458_022800;GD_P458_052720	GD_P427_043700;GD_P427_046060;GD_P427_043760	GD_P387_011370;GD_P387_034090	DHA2_151663	GD_P424_011030;GD_P424_051290	GD_KO188_039150	noName	Transporter, MFS superfamily;Multidrug resistance protein B	GO:0055085;GO:0006810;GO:0051234;GO:0051179;GO:0009987	GO:0022857;GO:0005215	GO:0016021;GO:0031224;GO:0016020;GO:0110165
allStrains69	0.23	GL50803_0035487	hypothetical protein	GD_P392_049120	GD_P407_049550	GD_P344_038610;GD_P344_059750;GD_P344_038620	GSB_152080	GD_P64_048370	GD_P458_040640;GD_P458_040650	GD_P427_006690;GD_P427_006680;GD_P427_006660	GD_P387_018400;GD_P387_018410	DHA2_153151	GD_P424_037670	GD_KO188_017030	noName	ABC transporter ATP-binding protein	none	GO:0005524;GO:0032559;GO:0030554;GO:0035639;GO:0032555;GO:0017076;GO:0008144;GO:0032553;GO:0097367;GO:0000166;GO:1901265;GO:0043168;GO:0036094;GO:0043167;GO:1901363;GO:0097159;GO:0005488	GO:0016021;GO:0031224;GO:0016020;GO:0110165|none
allStrains71	0.44	GL50803_0034050	AAA domain-containing protein	GD_P392_016210	GD_P407_014300	GD_P344_024430;GD_P344_038720	GSB_152074;GSB_152407	GD_P64_018560	GD_P458_037880;GD_P458_040560	GD_P427_008750;GD_P427_008740	GD_P387_018300;GD_P387_006460;GD_P387_006450	DHA2_152923	GD_P424_029040;GD_P424_037590	GD_KO188_034970;GD_KO188_034960	noName	AAA domain-containing protein	GO:0030702;GO:0031048;GO:0031055;GO:0031507;GO:0070828;GO:0034508;GO:0097549;GO:0034401;GO:0031497;GO:0006333;GO:0006338;GO:0065004;GO:0071824;GO:0006323;GO:0006325;GO:0045892;GO:1903507;GO:1902679;GO:0051253;GO:2000113;GO:0045934;GO:0010558;GO:0031327;GO:0009890;GO:0051172;GO:0034622;GO:0031324;GO:0010629;GO:0071103;GO:0065003;GO:0048523;GO:0010605;GO:0043933;GO:0009892;GO:0051276;GO:0048519;GO:…	GO:0003723;GO:0003676;GO:1901363;GO:0097159;GO:0005488	GO:0031380;GO:0031379;GO:0000775;GO:0098687;GO:0030880;GO:0061695;GO:1990234;GO:0005694;GO:1902494;GO:0005634;GO:0032991;GO:0043231;GO:0043232;GO:0043227;GO:0043228;GO:0043229;GO:0043226;GO:0005622;GO:0110165
allStrains73	0.49	GL50803_0016772	hypothetical protein	GD_P392_054130;GD_P392_054140	GD_P407_021390	GD_P344_001440;GD_P344_001430	GSB_150469	GD_P64_025680	GD_P458_011070;GD_P458_011080;GD_P458_011060	GD_P427_003050;GD_P427_003030;GD_P427_003020;GD_P427_003040	GD_P387_037010	DHA2_150552	GD_P424_006780	GD_KO188_021070;GD_KO188_021080	noName	none	none	none	GO:0016021;GO:0031224;GO:0016020;GO:0110165
allStrains75	0.34	GL50803_0010238;GL50803_0015404	Glycosaminoglycan polysaccharide lyase;putative Glycosaminoglycan polysaccharide lyase	GD_P392_024830;GD_P392_051380	GD_P407_019990;GD_P407_051530	GD_P344_035200	GSB_150727	GD_P64_024310;GD_P64_050200	GD_P458_038940	GD_P427_025540	GD_P387_005450	DHA2_152664;DHA2_152998	GD_P424_020420;GD_P424_027970	GD_KO188_042140;GD_KO188_036060	noName	Glycosaminoglycan polysaccharide lyase	GO:0005975;GO:0044238;GO:0071704;GO:0008152	GO:0030246;GO:0016829;GO:0005488;GO:0003824	GO:0005576;GO:0016021;GO:0031224;GO:0016020;GO:0110165
allStrains77	0.28	GL50803_0021321;GL50803_0016716	High cysteine membrane protein Group 5	GD_P392_003530;GD_P392_032480	GD_P407_026690;GD_P407_039170	GD_P344_016560	GSB_150117;GSB_155444	GD_P64_003380;GD_P64_031000	GD_P458_017150	GD_P427_013980	GD_P387_001190	DHA2_150078;DHA2_152766	GD_P424_023970	GD_KO188_012110;GD_KO188_026360	noName	High cysteine membrane protein Group 5;Variant-specific surface protein;Variant-specific surface protein (Fragment)	GO:0006508;GO:0019538;GO:1901564;GO:0043170;GO:0006807;GO:0044238;GO:0071704;GO:0008152	GO:0008233;GO:0140096;GO:0016787;GO:0003824	GO:0016021;GO:0031224;GO:0016020;GO:0005737;GO:0005622;GO:0110165
allStrains80	0.23	GL50803_0061566	hypothetical protein	GD_P392_043910;GD_P392_009820	GD_P407_029670;GD_P407_002210	GD_P344_057550;GD_P344_057840	GSB_154644	GD_P64_033930;GD_P64_009610	GD_P458_054170	GD_P427_051630;GD_P427_047390	GD_P387_036490;GD_P387_036500	DHA2_154668	GD_P424_038690	GD_KO188_005840;GD_KO188_044590	noName	Uridine kinase	GO:0016310;GO:0006796;GO:0006793;GO:0044237;GO:0008152;GO:0009987	GO:0016301;GO:0016772;GO:0016740;GO:0003824	none
allStrains81	0.29	GL50803_0016348	Mechanosensory abnormality MEC-17-like protein	GD_P392_026890	GD_P407_018030	GD_P344_046540;GD_P344_007110;GD_P344_058800	GSB_150321;GSB_155523;GSB_155463	GD_P64_022270	GD_P458_054880	GD_P427_038900;GD_P427_020540;GD_P427_020610	GD_P387_025670	DHA2_154581	GD_P424_004230;GD_P424_016240	GD_KO188_040150	noNameATAT1	Alpha-tubulin N-acetyltransferase;none;Alpha-tubulin N-acetyltransferase 1	GO:0071929;GO:0018393;GO:0018394;GO:0006475;GO:0006473;GO:0043543;GO:0018205;GO:0070507;GO:0032886;GO:0051493;GO:0033043;GO:0018193;GO:0051128;GO:0006464;GO:0036211;GO:0043412;GO:0044267;GO:0019538;GO:0044260;GO:0050794;GO:0050789;GO:0065007;GO:1901564;GO:0043170;GO:0006807;GO:0044238;GO:0044237;GO:0071704;GO:0008152;GO:0009987;GO:0048666;GO:0030182;GO:0048699;GO:0022008;GO:0048468;GO:0007399;GO:…	GO:0019799;GO:0061733;GO:0034212;GO:0008080;GO:0016410;GO:0016407;GO:0016747;GO:0016746;GO:0016740;GO:0003824	GO:0005874;GO:0099513;GO:0099512;GO:0099081;GO:0099080;GO:0015630;GO:0005856;GO:0043232;GO:0043228;GO:0043229;GO:0043226;GO:0005622;GO:0110165|GO:0005874;GO:0099513;GO:0099512;GO:0099081;GO:0099080;GO:0015630;GO:0005856;GO:0043232;GO:0043228;GO:0043229;GO:0043226;GO:0005622;GO:0005925;GO:0030055;GO:0005905;GO:0030424;GO:0005819;GO:0043005;GO:0070161;GO:0098590;GO:0120025;GO:0030054;GO:0042995;GO:…
allStrains82	0.12	GL50803_0015326	Glutathione S-transferase-like protein	GD_P392_029130	GD_P407_015700	GD_P344_051700;GD_P344_052200	GSB_153091;GSB_155456	GD_P64_019930	GD_P458_003840;GD_P458_051320;GD_P458_007770;GD_P458_051300	GD_P427_040220	GD_P387_034210;GD_P387_016820	DHA2_154230	GD_P424_004960;GD_P424_046690	GD_KO188_037990	noName	Glutathione S-transferase-like protein	GO:0006749;GO:0006575;GO:0006790;GO:0051186;GO:0006518;GO:0043603;GO:0034641;GO:1901564;GO:0006807;GO:0044237;GO:0071704;GO:0008152;GO:0009987	GO:0004364;GO:0016765;GO:0016740;GO:0003824	none
allStrains83	0.17	GL50803_0014242	putative Dynein heavy chain	GD_P392_012580;GD_P392_012570	GD_P407_044650	GD_P344_044080;GD_P344_044090	GSB_14242	GD_P64_043580	GD_P458_000130;GD_P458_000150;GD_P458_000140	GD_P427_032130;GD_P427_032120	GD_P387_030020;GD_P387_030010;GD_P387_030000	DHA2_14242	GD_P424_000750	GD_KO188_003160	noName	Dynein heavy chain	GO:0007018;GO:0007017;GO:0006928;GO:0009987	GO:0003777;GO:0003774;GO:0017111;GO:0016462;GO:0016818;GO:0016817;GO:0016787;GO:0003824;GO:0051959;GO:0008569;GO:0045505;GO:1990939;GO:0005524;GO:0032559;GO:0030554;GO:0035639;GO:0032555;GO:0017076;GO:0008144;GO:0032553;GO:0097367;GO:0000166;GO:1901265;GO:0043168;GO:0036094;GO:0043167;GO:1901363;GO:0097159;GO:0005515;GO:0016887;GO:0005488	none|GO:0005930;GO:0097014;GO:0032838;GO:0099568;GO:0030286;GO:0005875;GO:0005929;GO:0120025;GO:0015630;GO:0005856;GO:0042995;GO:1902494;GO:0032991;GO:0043232;GO:0043228;GO:0043229;GO:0043226;GO:0005737;GO:0005622;GO:0110165
allStrains84	0.3	GL50803_00116967;GL50803_00116968	hypothetical protein	GD_P392_020710;GD_P392_020730	GD_P407_009940;GD_P407_009920	GD_P344_055220	GSB_155012	GD_P64_014150;GD_P64_014170	GD_P458_057580;GD_P458_054700	GD_P427_039480	GD_P387_038310	DHA2_151889	GD_P424_045970	GD_KO188_050810;GD_KO188_030600	noName	none	none	none	none
allStrains85	0.18	GL50803_00112681;GL50803_00114776	Vesicle-fusing ATPase	GD_P392_023020;GD_P392_023380	GD_P407_007680;GD_P407_021270	GD_P344_027940	GSB_114776	GD_P64_025630;GD_P64_011920	GD_P458_023560	GD_P427_029240	GD_P387_007780	DHA2_114776;DHA2_154042	GD_P424_011750	GD_KO188_028420;GD_KO188_043500	noName	ATP-dependent 26S proteasome regulatory subunit;Vesicle-fusing ATPase;N-ethylmaleimide-sensitive factor a;p-loop containing nucleoside triphosphate hydrolase protein;AAA-domain-containing protein;Vesicle fusion factor nsfi;Vesicular-fusion protein sec18;Vesicle-fusing ATPase-like;N-ethylmaleimide-sensitive fusion protein;Vesicular-fusion protein nsf, putative;ATPase associated with various cellul…	GO:0035494;GO:0043624;GO:0032984;GO:0022411;GO:0016192;GO:0043933;GO:0016043;GO:0071840;GO:0048211;GO:0043001;GO:0061951;GO:0006810;GO:0051234;GO:0006893;GO:0051179;GO:0098876;GO:0072659;GO:0006891;GO:1990778;GO:0006892;GO:0048278;GO:0140056;GO:0022406;GO:0051640;GO:0048193;GO:0090150;GO:0072657;GO:0034613;GO:0070727;GO:0051641;GO:0015031;GO:0045184;GO:0008104;GO:0015833;GO:0042886;GO:0033036;GO:…	GO:0016887;GO:0017111;GO:0016462;GO:0016818;GO:0016817;GO:0005524;GO:0032559;GO:0030554;GO:0035639;GO:0032555;GO:0017076;GO:0008144;GO:0032553;GO:0097367;GO:0000166;GO:1901265;GO:0043168;GO:0036094;GO:0016787;GO:0043167;GO:1901363;GO:0097159;GO:0005488;GO:0003824	GO:0000502;GO:1905369;GO:1905368;GO:0005795;GO:0098791;GO:1902494;GO:0005794;GO:0031984;GO:0012505;GO:0032991;GO:0005622;GO:0043231;GO:0043227;GO:0043229;GO:0043226;GO:0005737;GO:0110165|GO:0000502;GO:1905369;GO:1905368;GO:0005795;GO:0098791;GO:1902494;GO:0005794;GO:0031984;GO:0032991;GO:0012505;GO:0005622;GO:0043231;GO:0043227;GO:0043229;GO:0043226;GO:0005737;GO:0110165|GO:0000502;GO:1905369;GO:…
allStrains86	0.08	GL50803_0037907	Signal recognition particle 19 kDa protein	GD_P392_045030;GD_P392_050870;GD_P392_023290;GD_P392_052790	GD_P407_021360;GD_P407_028570;GD_P407_035620	GD_P344_025990	GSB_37907	GD_P64_051200;GD_P64_050640	GD_P458_035890	GD_P427_015640	GD_P387_015460	DHA2_37907	GD_P424_017880	GD_KO188_043540	noName	Signal recognition particle 19 kDa protein	GO:0006614;GO:0006613;GO:0045047;GO:0072599;GO:0006612;GO:0070972;GO:0072594;GO:0090150;GO:0033365;GO:0072657;GO:0006605;GO:0006886;GO:0034613;GO:0070727;GO:0046907;GO:0051649;GO:0051641;GO:0015031;GO:0045184;GO:0008104;GO:0015833;GO:0042886;GO:0033036;GO:0071705;GO:0071702;GO:0006810;GO:0051234;GO:0051179;GO:0006617;GO:0034622;GO:0065003;GO:0043933;GO:0022607;GO:0044085;GO:0016043;GO:0071840;GO:…	GO:0008312;GO:0003723;GO:0003676;GO:1901363;GO:0097159;GO:0005488	GO:0048500;GO:1990904;GO:0032991;GO:0005737;GO:0005786;GO:0005622;GO:0110165
allStrains90	0.23	GL50803_0087519;GL50803_0086468	hypothetical protein	GD_P392_002150	GD_P407_052520	GD_P344_043150;GD_P344_042620	GSB_154249	GD_P64_002110	GD_P458_043100;GD_P458_043610	GD_P427_043110;GD_P427_042790	GD_P387_044380	DHA2_153170	GD_P424_027500;GD_P424_027000	GD_KO188_013470;GD_KO188_019800	noName	none	none	none	GO:0016021;GO:0031224;GO:0016020;GO:0110165
allStrains91	0.41	GL50803_0032778	Ankyrin repeat protein 1	GD_P392_039960	GD_P407_033560	GD_P344_017420	GSB_154921;GSB_155359	GD_P64_037940	GD_P458_058380	GD_P427_038670	GD_P387_048310;GD_P387_048590;GD_P387_048860;GD_P387_025440;GD_P387_026140	DHA2_150646	GD_P424_040110;GD_P424_016440	GD_KO188_048570	noName	Ankyrin repeat protein 1;Pre-mRNA splicing helicase BRR2 (Fragment);NEK, Kinase;Kinase, NEK	none;GO:0016310;GO:0006796;GO:0006793;GO:0044237;GO:0008152;GO:0009987;GO:0032259;GO:0006468;GO:0006464;GO:0036211;GO:0043412;GO:0044267;GO:0019538;GO:0044260;GO:1901564;GO:0043170;GO:0006807;GO:0044238;GO:0071704	none;GO:0004386;GO:0016887;GO:0017111;GO:0016462;GO:0016818;GO:0016817;GO:0016301;GO:0016772;GO:0016787;GO:0016740;GO:0003824;GO:0008168;GO:0016741;GO:0004672;GO:0016773;GO:0140096;GO:0005524;GO:0032559;GO:0030554;GO:0035639;GO:0032555;GO:0017076;GO:0008144;GO:0032553;GO:0097367;GO:0000166;GO:1901265;GO:0043168;GO:0036094;GO:0043167;GO:1901363;GO:0097159;GO:0005488	none
allStrains92	0.32	GL50803_00115337;GL50803_00115338	Ubiquitin-like protein	GD_P392_049350;GD_P392_049390	GD_P407_049320;GD_P407_049280	GD_P344_038940;GD_P344_038900	GSB_152063	GD_P64_048080	GD_P458_040360	GD_P427_006740;GD_P427_006790	GD_P387_018130	DHA2_153131	GD_P424_037380	GD_KO188_016740;GD_KO188_016800	noName	Ubiquitin-like domain-containing protein	none	none	none
allStrains94	0.33	GL50803_0016492	hypothetical protein	GD_P392_043280;GD_P392_043260	GD_P407_030260	GD_P344_008630	GSB_151024	GD_P64_034560	GD_P458_046860;GD_P458_046870	GD_P427_034870;GD_P427_034850;GD_P427_034860	GD_P387_023740;GD_P387_023750;GD_P387_023760	DHA2_150940	GD_P424_039460	GD_KO188_045190	noName	none	none	none	GO:0016021;GO:0031224;GO:0016020;GO:0110165
allStrains96	0.21	GL50803_0093736	Dynein heavy chain	GD_P392_023560;GD_P392_023540;GD_P392_023520	GD_P407_021210	GD_P344_049980	GSB_93736	GD_P64_025520	GD_P458_031380;GD_P458_031370	GD_P427_041920;GD_P427_041910;GD_P427_041900;GD_P427_041950	GD_P387_012220	DHA2_93736	GD_P424_021810	GD_KO188_043420	noName	Dynein heavy chain	GO:0007018;GO:0007017;GO:0006928;GO:0009987	GO:0003777;GO:0003774;GO:0017111;GO:0016462;GO:0016818;GO:0016817;GO:0005524;GO:0032559;GO:0030554;GO:0051959;GO:0035639;GO:0008569;GO:0032555;GO:0017076;GO:0008144;GO:0045505;GO:0032553;GO:0097367;GO:1990939;GO:0000166;GO:1901265;GO:0043168;GO:0036094;GO:0016787;GO:0043167;GO:1901363;GO:0097159;GO:0005515;GO:0005488;GO:0016887;GO:0003824	GO:0005930;GO:0097014;GO:0032838;GO:0099568;GO:0030286;GO:0005875;GO:0005929;GO:0120025;GO:0015630;GO:0005856;GO:0042995;GO:1902494;GO:0032991;GO:0043232;GO:0043228;GO:0043229;GO:0043226;GO:0005737;GO:0005622;GO:0110165
allStrains97	0.29	GL50803_00137689	hypothetical protein	GD_P392_004820	GD_P407_007280	GD_P344_037410;GD_P344_037400	GSB_150652	GD_P64_004730	GD_P458_027940;GD_P458_027960	GD_P427_023940;GD_P427_023930;GD_P427_023950	GD_P387_010460;GD_P387_010480;GD_P387_010450	DHA2_151012	GD_P424_033950	GD_KO188_010620	noName	ABC transporter ATP-binding protein	none	GO:0005524;GO:0032559;GO:0030554;GO:0035639;GO:0032555;GO:0017076;GO:0008144;GO:0032553;GO:0097367;GO:0000166;GO:1901265;GO:0043168;GO:0036094;GO:0043167;GO:1901363;GO:0097159;GO:0005488	none
allStrains98	0.57	GL50803_0090024	hypothetical protein	GD_P392_021150	GD_P407_009530	GD_P344_048610;GD_P344_048600;GD_P344_048590	GSB_153079	GD_P64_013770;GD_P64_013760	GD_P458_053840;GD_P458_053850	GD_P427_040110;GD_P427_040100;GD_P427_040120	GD_P387_029560	DHA2_152490	GD_P424_046600	GD_KO188_030180	noName	4Fe-4S ferredoxin-type domain-containing protein	none	none	GO:0016021;GO:0031224;GO:0016020;GO:0110165
allStrains100	0.09	GL50803_00103058;GL50803_00100887	putative Methyltransferase	GD_P392_030450	GD_P407_014490;GD_P407_051870	GD_P344_022910	GSB_152378	GD_P64_050530;GD_P64_018740	GD_P458_056100;GD_P458_039340	GD_P427_019570	GD_P387_035050	DHA2_152980;DHA2_153901	GD_P424_027610;GD_P424_049000	GD_KO188_036810	noName	Putative methyltransferase	GO:0080009;GO:0016556;GO:0006370;GO:0009452;GO:0036260;GO:0006397;GO:0001510;GO:0016071;GO:0043414;GO:0009451;GO:0032259;GO:0006396;GO:0097309;GO:0036451;GO:0016070;GO:0043412;GO:0090304;GO:0010467;GO:0006139;GO:0006725;GO:0046483;GO:1901360;GO:0044260;GO:0034641;GO:0043170;GO:0006807;GO:0044238;GO:0044237;GO:0071704;GO:0008152;GO:0009987	GO:0004483;GO:0008174;GO:0008171;GO:0008173;GO:0008757;GO:0008168;GO:0016741;GO:0140098;GO:0016740;GO:0003824	GO:0005634;GO:0043231;GO:0043227;GO:0043229;GO:0043226;GO:0005737;GO:0005622;GO:0110165
allStrains102	0.36	GL50803_00221689	Xenobiotic-transporting ATPase	GD_P392_006120;GD_P392_006110;GD_P392_044580	GD_P407_005970;GD_P407_029000	GD_P344_036050	GSB_151591	GD_P64_006010;GD_P64_033350	GD_P458_026570	GD_P427_022460	GD_P387_009380	DHA2_153085	GD_P424_032700	GD_KO188_009390;GD_KO188_043960	noName	Xenobiotic-transporting ATPase;Multidrug resistance-associated protein 1;ABC transporter/ ATP-binding protein;ABC transporter, putative	GO:0042908;GO:0055085;GO:0006810;GO:0051234;GO:0051179;GO:0009987;none	GO:0008559;GO:0042626;GO:0015399;GO:0022804;GO:0016887;GO:0017111;GO:0016462;GO:0016818;GO:0016817;GO:0022857;GO:0005215;GO:0005524;GO:0032559;GO:0030554;GO:0035639;GO:0032555;GO:0017076;GO:0008144;GO:0032553;GO:0097367;GO:0000166;GO:1901265;GO:0043168;GO:0036094;GO:0016787;GO:0043167;GO:1901363;GO:0097159;GO:0005488;GO:0003824;none	GO:0016021;GO:0031224;GO:0016020;GO:0110165|none
allStrains103	0.1	GL50803_0015265;GL50803_00103540	hypothetical protein	GD_P392_042060;GD_P392_026000	GD_P407_018900;GD_P407_031450	GD_P344_033890	GSB_152235	GD_P64_023170	GD_P458_028400	GD_P427_024380	GD_P387_028560	DHA2_150783;DHA2_152946	GD_P424_019260	GD_KO188_046410;GD_KO188_041040	noName	none	none	none	none
allStrains106	0.24	GL50803_0015166	hypothetical protein	GD_P392_047390	GD_P407_047490	GD_P344_003800;GD_P344_047850	GSB_151321;GSB_154984;GSB_152903	GD_P64_046290	GD_P458_049230;GD_P458_008250	GD_P427_032490	GD_P387_016440	DHA2_152045	GD_P424_047840;GD_P424_001060	GD_KO188_018700	noName	none	none	none	none
allStrains107	0.26	GL50803_0010632	Ankyrin repeat protein 1	GD_P392_019750	GD_P407_010900	GD_P344_060010;GD_P344_060150	GSB_153421;GSB_155261	GD_P64_015090	GD_P458_058720;GD_P458_058710	GD_P427_048890;GD_P427_044200	GD_P387_037980	DHA2_150346	GD_P424_016050	GD_KO188_031490	noName	Molecular chaperone, DnaJ family protein;Ankyrin repeat protein 1	none	none	none
allStrains108	0	GL50803_00103676;GL50803_00112079	Alpha-tubulin 1;Alpha-tubulin	GD_P392_051500	GD_P407_051410	GD_P344_037000	GSB_103676	GD_P64_050090	GD_P458_027570;GD_P458_038810	GD_P427_023470	GD_P387_005560;GD_P387_010040	DHA2_151473;DHA2_103676	GD_P424_028090	GD_KO188_010250;GD_KO188_035930	noName	Tubulin alpha chain	GO:0007017;GO:0007010;GO:0006996;GO:0016043;GO:0071840;GO:0000226;GO:0000278;GO:0007049;GO:0009987;GO:0009826;GO:0016049;GO:0060560;GO:0048589;GO:0040007;GO:0000902;GO:0009653;GO:0048856;GO:0032502;GO:0007165;GO:0023052;GO:0007154;GO:0051716;GO:0050896;GO:0050794;GO:0050789;GO:0065007	GO:0005200;GO:0003924;GO:0005525;GO:0032550;GO:0001883;GO:0032561;GO:0019001;GO:0032549;GO:0001882;GO:0017111;GO:0016462;GO:0016818;GO:0016817;GO:0005198;GO:0035639;GO:0032555;GO:0017076;GO:0032553;GO:0097367;GO:0000166;GO:1901265;GO:0043168;GO:0036094;GO:0016787;GO:0043167;GO:1901363;GO:0097159;GO:0005488;GO:0003824	GO:0005874;GO:0099513;GO:0099512;GO:0099081;GO:0099080;GO:0015630;GO:0005856;GO:0043232;GO:0043228;GO:0043229;GO:0043226;GO:0005737;GO:0005622;GO:0005881;GO:0005876;GO:0005819;GO:0005739;GO:0110165;GO:0043231;GO:0043227|GO:0005874;GO:0099513;GO:0099512;GO:0099081;GO:0099080;GO:0015630;GO:0005856;GO:0043232;GO:0043228;GO:0043229;GO:0043226;GO:0005737;GO:0005622;GO:0005881;GO:0005876;GO:0005819;GO:…
allStrains109	0.19	GL50803_00137711	hypothetical protein	GD_P392_009050	GD_P407_002960	GD_P344_007310	GSB_152624	GD_P64_008860	GD_P458_004520	GD_P427_020380;GD_P427_020370	GD_P387_013580;GD_P387_013590;GD_P387_013610	DHA2_154259	GD_P424_004400	GD_KO188_006590	noName	Translation initiation inhibitor	none	none	GO:0016021;GO:0031224;GO:0016020;GO:0110165
allStrains110	0.25	GL50803_006582	hypothetical protein	GD_P392_038430	GD_P407_035020	GD_P344_014020;GD_P344_014010	GSB_152600	GD_P64_039480;GD_P64_039470	GD_P458_019710;GD_P458_019700	GD_P427_033170;GD_P427_033200	GD_P387_039030	DHA2_152363	GD_P424_030130	GD_KO188_050110;GD_KO188_050120	noName	none	none	none	none
allStrains111	0.3	GL50803_0016544	hypothetical protein	GD_P392_022750	GD_P407_007970	GD_P344_028260;GD_P344_028220;GD_P344_028240;GD_P344_028250	GSB_150555	GD_P64_012210	GD_P458_023870;GD_P458_023860	GD_P427_029540;GD_P427_029550	GD_P387_008080	DHA2_154586	GD_P424_012030	GD_KO188_028700	noName	none	none	none	GO:0016021;GO:0031224;GO:0016020;GO:0110165
allStrains112	0.47	GL50803_0037620	hypothetical protein	GD_P392_002720	GD_P407_038360	GD_P344_042520;GD_P344_042510	GSB_154239;GSB_154238	GD_P64_002570	GD_P458_043000	GD_P427_043210;GD_P427_043220;GD_P427_043200	GD_P387_044470;GD_P387_044480	DHA2_150123	GD_P424_026920	GD_KO188_012920	noName	none	none	none	GO:0016021;GO:0031224;GO:0016020;GO:0110165
allStrains114	0.27	GL50803_00137699;GL50803_00137692	hypothetical protein	GD_P392_006140;GD_P392_044600	GD_P407_028990;GD_P407_005960	GD_P344_036040	GSB_151590	GD_P64_006020;GD_P64_033330	GD_P458_026550	GD_P427_022450	GD_P387_009370	DHA2_153086	GD_P424_032690	GD_KO188_009380;GD_KO188_043940	noName	none	none	none	none
allStrains117	0.35	GL50803_0016390	Ankyrin repeat protein 1	GD_P392_021940	GD_P407_008720	GD_P344_029170;GD_P344_029180	GSB_153892	GD_P64_013000;GD_P64_012990	GD_P458_024870	GD_P427_052210	GD_P387_008890;GD_P387_008900	DHA2_153591	GD_P424_053270;GD_P424_053280;GD_P424_053290	GD_KO188_029490	noName	Ankyrin repeat protein 1;Ankyrin repeat protein	none	none	none
allStrains118	0.13	GL50803_0011632;GL50803_0092957	hypothetical protein	GD_P392_023370;GD_P392_023010	GD_P407_021280;GD_P407_007690	GD_P344_027960	GSB_11632	GD_P64_011930;GD_P64_025660	GD_P458_023570	GD_P427_029250	GD_P387_007790	DHA2_11632	GD_P424_011760	GD_KO188_028430;GD_KO188_043510	noName	none	none	none	none
allStrains120	0.21	GL50803_0014608	putative Rho GAP	GD_P392_025620	GD_P407_019270	GD_P344_034360	GSB_152691	GD_P64_023540	GD_P458_028860	GD_P427_024790	GD_P387_028220	DHA2_152710	GD_P424_019670	GD_KO188_041410	noName	Rho-GTPase activating protein	GO:0007165;GO:0023052;GO:0007154;GO:0051716;GO:0050896;GO:0050794;GO:0050789;GO:0065007;GO:0009987	none	none
allStrains122	0.38	GL50803_00121517	Kinase: NEK	GD_P392_051140	GD_P407_051740	GD_P344_023020;GD_P344_023060	GSB_151971	GD_P64_050410	GD_P458_039220	GD_P427_007400;GD_P427_007440	GD_P387_005200;GD_P387_005250	DHA2_152986	GD_P424_027770	GD_KO188_036270	noName	Kinase, NEK	GO:0006468;GO:0006464;GO:0036211;GO:0043412;GO:0016310;GO:0006796;GO:0006793;GO:0044267;GO:0019538;GO:0044260;GO:1901564;GO:0043170;GO:0006807;GO:0044238;GO:0044237;GO:0071704;GO:0008152;GO:0009987	GO:0004672;GO:0016773;GO:0016301;GO:0140096;GO:0016772;GO:0005524;GO:0032559;GO:0030554;GO:0035639;GO:0032555;GO:0017076;GO:0008144;GO:0032553;GO:0097367;GO:0000166;GO:1901265;GO:0043168;GO:0036094;GO:0016740;GO:0043167;GO:1901363;GO:0097159;GO:0005488;GO:0003824	none
allStrains126	0.48	GL50803_0016869	hypothetical protein	GD_P392_031230	GD_P407_027890	GD_P344_015310;GD_P344_015370;GD_P344_053100	GSB_151915	GD_P64_032170	GD_P458_018440;GD_P458_018430	GD_P427_048000	GD_P387_040300	DHA2_151272	GD_P424_022750	GD_KO188_027480;GD_KO188_027490	noName	none	none	none	none
allStrains127	0.25	GL50803_0089730	hypothetical protein	GD_P392_047400	GD_P407_047500	GD_P344_003810;GD_P344_047840	GSB_151322	GD_P64_046300	GD_P458_008240;GD_P458_049240	GD_P427_005040;GD_P427_032500	GD_P387_016450	DHA2_152046	GD_P424_001070;GD_P424_047850	GD_KO188_018690	noName	none	none	none	GO:0016021;GO:0031224;GO:0016020;GO:0110165
allStrains128	0.19	GL50803_0010218	hypothetical protein	GD_P392_040890	GD_P407_032600	GD_P344_011370	GSB_155191;GSB_155044	GD_P64_036940	GD_P458_018330;GD_P458_018400;GD_P458_046370	GD_P427_036720	GD_P387_023200	DHA2_150844	GD_P424_050090;GD_P424_022790	GD_KO188_047600	noName	none	none	none	none
allStrains129	0.41	GL50803_00117191;GL50803_00117192	hypothetical protein	GD_P392_029230	GD_P407_015820	GD_P344_040440	GSB_150161	GD_P64_020030	GD_P458_044480;GD_P458_044460	GD_P427_018160;GD_P427_018220	GD_P387_043650;GD_P387_030980	DHA2_151571	GD_P424_041060	GD_KO188_038000	noName	none	none	none	none
allStrains130	0.56	GL50803_0014043	VSP	GD_P392_047340	GD_P407_047440	GD_P344_047950;GD_P344_002930	GSB_154990;GSB_155014	GD_P64_046240	GD_P458_008320	GD_P427_053870;GD_P427_053840	GD_P387_015820	DHA2_152037	GD_P424_045980;GD_P424_046020	GD_KO188_018750	noName	Variant-specific surface protein (Fragment);Serine/threonine protein kinase;VSP with INR;Calcium-transporting ATPase;High cysteine membrane protein	GO:0006468;GO:0006464;GO:0036211;GO:0043412;GO:0016310;GO:0006796;GO:0006793;GO:0044267;GO:0019538;GO:0044260;GO:1901564;GO:0043170;GO:0006807;GO:0044238;GO:0044237;GO:0071704;GO:0008152;GO:0009987;none	GO:0004674;GO:0004672;GO:0016773;GO:0016301;GO:0140096;GO:0016772;GO:0016740;GO:0003824;none	GO:0016021;GO:0031224;GO:0016020;GO:0110165
allStrains132	0.33	GL50803_0012231	hypothetical protein	GD_P392_033330	GD_P407_025850	GD_P344_016950;GD_P344_016970	GSB_153298	GD_P64_030080	GD_P458_016670;GD_P458_016660	GD_P427_013570	GD_P387_001540;GD_P387_001550	DHA2_154609	GD_P424_024410;GD_P424_024420	GD_KO188_025530	noName	RHD domain-containing protein	GO:0006355;GO:1903506;GO:2001141;GO:0051252;GO:2000112;GO:0019219;GO:0010556;GO:0031326;GO:0009889;GO:0010468;GO:0051171;GO:0080090;GO:0031323;GO:0060255;GO:0019222;GO:0050794;GO:0050789;GO:0065007	GO:0003700;GO:0140110;GO:0003677;GO:0003676;GO:1901363;GO:0097159;GO:0005488	none
allStrains133	0.56	GL50803_004883	hypothetical protein	GD_P392_029550	GD_P407_015380	GD_P344_040810;GD_P344_040800	GSB_150185	GD_P64_019610	GD_P458_044140	GD_P427_018590;GD_P427_018600	GD_P387_031310;GD_P387_031320	DHA2_154378	GD_P424_040730	GD_KO188_037630;GD_KO188_037620	noName	none	none	none	none
allStrains134	0.14	GL50803_0039938	hypothetical protein	GD_P392_000920	GD_P407_036530	GD_P344_029540;GD_P344_029530	GSB_154093	GD_P64_000930	GD_P458_003230;GD_P458_003240	GD_P427_026110;GD_P427_026100	GD_P387_034740;GD_P387_034730	DHA2_150505	GD_P424_036540	GD_KO188_014710	noName	none	none	none	none
allStrains135	0.08	GL50803_00d60815;GL50803_0060815	hypothetical protein	GD_P392_032840;GD_P392_033420	GD_P407_025760;GD_P407_026350	GD_P344_016880	GSB_153285	GD_P64_029990	GD_P458_016770	GD_P427_013650	GD_P387_001470	DHA2_152731	GD_P424_024310	GD_KO188_025440;GD_KO188_026050	noName	Putative TPR repeat family protein (Fragment);CS domain-containing protein	none	none	none
allStrains137	0.12	GL50803_00137712	hypothetical protein	GD_P392_009430	GD_P407_002590	GD_P344_006920	GSB_137712	GD_P64_009240	GD_P458_004960;GD_P458_004950	GD_P427_020820;GD_P427_020830	GD_P387_013160;GD_P387_013170;GD_P387_013190	DHA2_137712	GD_P424_004010	GD_KO188_006230	noName	none	none	none	none
allStrains138	0.33	GL50803_0094534	hypothetical protein	GD_P392_023310;GD_P392_045010	GD_P407_021340;GD_P407_028590	GD_P344_026010	GSB_153814	GD_P64_032920;GD_P64_051210	GD_P458_035870	GD_P427_015660	GD_P387_015440	DHA2_153703;DHA2_153702	GD_P424_017860	GD_KO188_043560	noName	none	none	none	none
allStrains139	0.35	GL50803_0089117	hypothetical protein	GD_P392_044700	GD_P407_028890	GD_P344_026340;GD_P344_026330	GSB_150879	GD_P64_033230	GD_P458_035560	GD_P427_016050;GD_P427_016020;GD_P427_016040	GD_P387_015170;GD_P387_015180	DHA2_150528	GD_P424_017510	GD_KO188_043830	noName	none	none	none	none
allStrains140	0.29	GL50803_0013720	hypothetical protein	GD_P392_041500	GD_P407_032000	GD_P344_010680;GD_P344_010730	GSB_151785;GSB_154901	GD_P64_036330	GD_P458_059820;GD_P458_047650	GD_P427_041210	GD_P387_046450	DHA2_150819	GD_P424_044400;GD_P424_044560	GD_KO188_047000	noName	none	none	none	none
allStrains141	0.29	GL50803_00113219	IQ calmodulin-binding motif-containing protein	GD_P392_013390	GD_P407_043830;GD_P407_052370	GD_P344_030940;GD_P344_030950	GSB_153577	GD_P64_042750	GD_P458_001720;GD_P458_001730	GD_P427_027550;GD_P427_027560	GD_P387_032630	DHA2_154346	GD_P424_035250	GD_KO188_002400	noName	IQ calmodulin-binding motif-containing protein	none	none	none
allStrains142	0.4	GL50803_00137751	hypothetical protein	GD_P392_016690	GD_P407_013860	GD_P344_024960	GSB_152974	GD_P64_018100	GD_P458_037350	GD_P427_009260	GD_P387_006990	DHA2_151838	GD_P424_029500	GD_KO188_034460	noName	none	none	none	none
allStrains144	0.24	GL50803_0010455	hypothetical protein	GD_P392_039220	GD_P407_034290	GD_P344_012850;GD_P344_012840	GSB_151952	GD_P64_038690	GD_P458_057180	GD_P427_036160	GD_P387_043280;GD_P387_043270	DHA2_150688	GD_P424_031150	GD_KO188_049300	noName	none	none	none	none
allStrains145	0.35	GL50803_0018470	putative Vacuolar H+-transporting ATPase subunit a	GD_P392_027330	GD_P407_017610	GD_P344_032150;GD_P344_057250;GD_P344_032140	GSB_18470	GD_P64_021830	GD_P458_022110	GD_P427_038230	GD_P387_022110;GD_P387_022100	DHA2_18470	GD_P424_010380	GD_KO188_039750	noName	V-type proton ATPase subunit a	GO:1902600;GO:0015672;GO:0098662;GO:0098660;GO:0098655;GO:0006812;GO:0034220;GO:0006811;GO:0055085;GO:0006810;GO:0051234;GO:0051179;GO:0007035;GO:0051452;GO:0045851;GO:0051453;GO:0030641;GO:0030004;GO:0006885;GO:0055067;GO:0030003;GO:0006873;GO:0055082;GO:0055080;GO:0098771;GO:0050801;GO:0048878;GO:0019725;GO:0042592;GO:0065008;GO:0009987;GO:0065007	GO:0015078;GO:0015077;GO:0022890;GO:0008324;GO:0015318;GO:0015075;GO:0022857;GO:0005215;GO:0051117;GO:0046961;GO:0044769;GO:0009678;GO:0019829;GO:0019899;GO:0042625;GO:0022853;GO:0042626;GO:0015399;GO:0022804;GO:0005515;GO:0005488	GO:0000220;GO:0033179;GO:0033176;GO:0005773;GO:0033177;GO:0016469;GO:0098796;GO:0032991;GO:0043231;GO:0043227;GO:0043229;GO:0043226;GO:0005737;GO:0016471;GO:0005774;GO:0005622;GO:0098805;GO:0098588;GO:0005623;GO:0016021;GO:0031224;GO:0016020;GO:0031090;GO:0110165|GO:0000220;GO:0033179;GO:0033176;GO:0005773;GO:0033177;GO:0016469;GO:0098796;GO:0032991;GO:0043231;GO:0043227;GO:0043229;GO:0043226;GO:…
allStrains147	0.25	GL50803_0033083	Mlh2-like protein	GD_P392_030430	GD_P407_014510	GD_P344_048820;GD_P344_058950;GD_P344_048860	GSB_155049	GD_P64_018760	GD_P458_056070	GD_P427_019540;GD_P427_019550	GD_P387_035090	DHA2_153897	GD_P424_048980	GD_KO188_036830	noName	DNA mismatch repair enzyme	GO:0006298;GO:0006281;GO:0006974;GO:0033554;GO:0006950;GO:0006259;GO:0051716;GO:0050896;GO:0090304;GO:0006139;GO:0006725;GO:0046483;GO:1901360;GO:0044260;GO:0034641;GO:0043170;GO:0006807;GO:0044238;GO:0044237;GO:0071704;GO:0008152;GO:0009987	GO:0016887;GO:0017111;GO:0016462;GO:0016818;GO:0016817;GO:0016787;GO:0003824	GO:0032300;GO:1990391;GO:0032991;GO:0032389;GO:0005622;GO:0005634;GO:0043231;GO:0043227;GO:0043229;GO:0043226;GO:0110165
allStrains149	0.06	GL50803_0016717	START domain-containing protein	GD_P392_003520	GD_P407_039160	GD_P344_016570;GD_P344_041590	GSB_16717	GD_P64_003370	GD_P458_017140;GD_P458_042030	GD_P427_013970	GD_P387_020630	DHA2_16717	GD_P424_026030;GD_P424_023980	GD_KO188_012120	noName	START domain-containing protein;Lipid binding protein	none	GO:0008289;GO:0005488	none
allStrains152	0.21	GL50803_0024603	putative Lecithin-cholesterol acyl transferase	GD_P392_031120	GD_P407_027980	GD_P344_015220;GD_P344_015210	GSB_151909	GD_P64_032280;GD_P64_032270	GD_P458_018540	GD_P427_048080	GD_P387_040220	DHA2_151253	GD_P424_022670	GD_KO188_027570	noName	Putative Lecithin-cholesterol acyl transferase	GO:0006629;GO:0044238;GO:0071704;GO:0008152	GO:0008374;GO:0016747;GO:0016746;GO:0016740;GO:0003824	GO:0016021;GO:0031224;GO:0016020;GO:0110165
allStrains153	0.06	GL50803_0020551	F5/8 type C domain-containing protein	GD_P392_033870	GD_P407_025310;GD_P407_025250	GD_P344_017900	GSB_20551	GD_P64_029480	GD_P458_015670;GD_P458_015750	GD_P427_012480	GD_P387_002500;GD_P387_002580	DHA2_20551	GD_P424_045570	GD_KO188_025010	noName	F5/8 type C domain containing protein (Fragment)	none	none	none
allStrains155	0.21	GL50803_0015376	hypothetical protein	GD_P392_005150	GD_P407_006940	GD_P344_037040	GSB_150621	GD_P64_005060	GD_P458_027590;GD_P458_027610	GD_P427_023500	GD_P387_010090;GD_P387_010100	DHA2_151041	GD_P424_033600	GD_KO188_010280	noName	none	none	none	none
allStrains156	0.26	GL50803_002597;GL50803_0062597	putative SnRNP Sm-like protein	GD_P392_035600	GD_P407_023940	GD_P344_052650	GSB_155039;GSB_154217	GD_P64_027970	GD_P458_014120	GD_P427_000020;GD_P427_054760	GD_P387_019340	DHA2_151672	GD_P424_042140	GD_KO188_023390	noName	Importin alpha subunit	GO:0000398;GO:0000377;GO:0000375;GO:0008380;GO:0006397;GO:0016071;GO:0006396;GO:0016070;GO:0000387;GO:0090304;GO:0010467;GO:0022618;GO:0071826;GO:0006139;GO:0034622;GO:0065003;GO:0006725;GO:0046483;GO:1901360;GO:0043933;GO:0022613;GO:0022607;GO:0034641;GO:0044085;GO:0043170;GO:0016043;GO:0071840;GO:0006807;GO:0044238;GO:0044237;GO:0071704;GO:0008152;GO:0009987	none	GO:0005681;GO:1990904;GO:0071011;GO:0005634;GO:0005687;GO:0005682;GO:0005686;GO:0005685;GO:0032991;GO:0043231;GO:0043227;GO:0046540;GO:0097526;GO:0097525;GO:0030532;GO:0120114;GO:0043229;GO:0043226;GO:0005622;GO:0110165
allStrains159	0.02	GL50803_00113284	Ankyrin repeat protein 2	GD_P392_006090	GD_P407_028790	GD_P344_036080	GSB_113284	GD_P64_041020;GD_P64_033130	GD_P458_026590	GD_P427_022490	GD_P387_009410	DHA2_150515	GD_P424_032720	GD_KO188_000690;GD_KO188_009410;GD_KO188_043970	noName	Ankyrin repeat protein 1	none	none	none
allStrains160	0.14	GL50803_0039312	Midasin	GD_P392_030340	GD_P407_014590	GD_P344_048940;GD_P344_048950	GSB_152838	GD_P64_018850	GD_P458_055960;GD_P458_055970	GD_P427_019480	GD_P387_035170;GD_P387_035180	DHA2_153310	GD_P424_048880	GD_KO188_036920	noName	Midasin;none	GO:0000027;GO:0042273;GO:0042255;GO:0022618;GO:0071826;GO:0070925;GO:0034622;GO:0065003;GO:0042254;GO:0043933;GO:0022613;GO:0022607;GO:0006996;GO:0044085;GO:0016043;GO:0071840;GO:0007018;GO:0007017;GO:0006928;GO:0006364;GO:0016072;GO:0034470;GO:0006396;GO:0034660;GO:0016070;GO:0090304;GO:0010467;GO:0009987;GO:0006139;GO:0006725;GO:0046483;GO:1901360;GO:0034641;GO:0043170;GO:0006807;GO:0044238;GO:…	GO:0017111;GO:0016887;GO:0016462;GO:0016818;GO:0016817;GO:0005524;GO:0032559;GO:0030554;GO:0035639;GO:0032555;GO:0017076;GO:0008144;GO:0032553;GO:0097367;GO:0003777;GO:0016787;GO:0000166;GO:1901265;GO:0043168;GO:0036094;GO:0003774;GO:0043167;GO:1901363;GO:0097159;GO:0005488;GO:0003824	GO:0005634;GO:0043231;GO:0043227;GO:0030286;GO:0005875;GO:0043229;GO:0043226;GO:0030687;GO:0015630;GO:0030684;GO:0005856;GO:0005622;GO:0032991;GO:0005730;GO:1902494;GO:0043232;GO:0043228;GO:0005654;GO:0031981;GO:0070013;GO:0043233;GO:0031974;GO:1990904;GO:0110165|GO:0005634;GO:0043231;GO:0030286;GO:0043227;GO:0005875;GO:0043229;GO:0043226;GO:0015630;GO:0005856;GO:0030687;GO:0030684;GO:0005622;GO:…
allStrains161	0.31	GL50803_0014225	CXC-rich protein	GD_P392_047520;GD_P392_047530	GD_P407_047620	GD_P344_047680;GD_P344_047670	GSB_151332	GD_P64_046420	GD_P458_049450	GD_P427_005210;GD_P427_005220	GD_P387_027550	DHA2_152049	GD_P424_048010	GD_KO188_018570	noName	CXC-rich/ GLUG motif protein	GO:0007155;GO:0022610;GO:0006508;GO:0019538;GO:1901564;GO:0043170;GO:0006807;GO:0044238;GO:0071704;GO:0008152;GO:0009987	GO:0004222;GO:0008237;GO:0004175;GO:0070011;GO:0008233;GO:0140096;GO:0016787;GO:0003824	GO:0016021;GO:0031224;GO:0016020;GO:0005737;GO:0005622;GO:0110165
allStrains162	0.14	GL50803_0016518	hypothetical protein	GD_P392_031730	GD_P407_027380	GD_P344_015900;GD_P344_015910	GSB_16518	GD_P64_031690	GD_P458_017800;GD_P458_017790	GD_P427_014620;GD_P427_014630	GD_P387_000510	DHA2_16518	GD_P424_023360	GD_KO188_027010	noName	none	none	GO:0005524;GO:0032559;GO:0030554;GO:0035639;GO:0032555;GO:0017076;GO:0008144;GO:0032553;GO:0097367;GO:0000166;GO:1901265;GO:0043168;GO:0036094;GO:0043167;GO:1901363;GO:0097159;GO:0005488	none
allStrains164	0.2	GL50803_0021897	hypothetical protein	GD_P392_033150	GD_P407_026030	GD_P344_017140	GSB_153316;GSB_153314	GD_P64_030260	GD_P458_016460;GD_P458_016470	GD_P427_013360;GD_P427_013350	GD_P387_001720	DHA2_154599	GD_P424_024600	GD_KO188_025710	noName	none	none	none	none
allStrains165	0.13	GL50803_0016436	Kinase: Uni1	GD_P392_041140	GD_P407_032360	GD_P344_011120;GD_P344_011110	GSB_16436	GD_P64_036680;GD_P64_036690	GD_P458_046610	GD_P427_036440;GD_P427_036450	GD_P387_023460	DHA2_16436	GD_P424_050340	GD_KO188_047350	noName	Serine/threonine protein kinase	GO:0006468;GO:0006464;GO:0036211;GO:0043412;GO:0016310;GO:0006796;GO:0006793;GO:0044267;GO:0019538;GO:0018105;GO:0018209;GO:0046777;GO:0044260;GO:1901564;GO:0043170;GO:0006807;GO:0018193;GO:0044238;GO:0044237;GO:0071704;GO:0035556;GO:0007165;GO:0023052;GO:0007154;GO:0051716;GO:0050896;GO:0008152;GO:0050794;GO:0050789;GO:0065007;GO:0009987	GO:0004672;GO:0004674;GO:0016773;GO:0016301;GO:0140096;GO:0016772;GO:0005524;GO:0032559;GO:0030554;GO:0035639;GO:0032555;GO:0017076;GO:0008144;GO:0032553;GO:0097367;GO:0009931;GO:0010857;GO:0000166;GO:1901265;GO:0043168;GO:0036094;GO:0016740;GO:0005516;GO:0043167;GO:1901363;GO:0097159;GO:0005515;GO:0005488;GO:0003824	GO:0005634;GO:0043231;GO:0043227;GO:0043229;GO:0043226;GO:0005737;GO:0005622;GO:0110165
allStrains166	0.25	GL50803_0014994	hypothetical protein	GD_P392_002710	GD_P407_038350	GD_P344_042530	GSB_154241;GSB_154240	GD_P64_002560	GD_P458_043020;GD_P458_043010	GD_P427_043180;GD_P427_043190	GD_P387_044460	DHA2_150124	GD_P424_026930	GD_KO188_012930	noName	Dynein beta chain/ flagellar outer arm	none	none	GO:0031514;GO:0005929;GO:0120025;GO:0042995;GO:0043226;GO:0110165
allStrains167	0.23	GL50803_0095908	hypothetical protein	GD_P392_022360	GD_P407_008330	GD_P344_028710	GSB_151418	GD_P64_012590	GD_P458_024390	GD_P427_029940;GD_P427_029950;GD_P427_029930	GD_P387_008570;GD_P387_008550	DHA2_153551	GD_P424_012460	GD_KO188_029090	noName	Dihydrolipoamide acyltransferase	none	GO:0016746;GO:0016740;GO:0003824	none
allStrains168	0.16	GL50803_00103709	BRO1-like domain-containing protein	GD_P392_016250	GD_P407_014260	GD_P344_024470;GD_P344_024480	GSB_152412	GD_P64_018520	GD_P458_037850;GD_P458_037840	GD_P427_008790	GD_P387_006500;GD_P387_006510	DHA2_152918	GD_P424_029070	GD_KO188_034920	noName	BRO1 domain-containing protein	none	none	none
allStrains170	0.12	GL50803_0087022	RNA helicase	GD_P392_036150	GD_P407_023150	GD_P344_044970;GD_P344_044960	GSB_87022	GD_P64_027420	GD_P458_013240	GD_P427_000870;GD_P427_000860	GD_P387_019960;GD_P387_019970	DHA2_87022	GD_P424_042970	GD_KO188_022850	noName	RNA helicase	none	GO:0004386;GO:0016887;GO:0017111;GO:0016462;GO:0016818;GO:0016817;GO:0005524;GO:0032559;GO:0030554;GO:0035639;GO:0032555;GO:0017076;GO:0008144;GO:0032553;GO:0097367;GO:0000166;GO:1901265;GO:0043168;GO:0036094;GO:0016787;GO:0003676;GO:0043167;GO:1901363;GO:0097159;GO:0005488;GO:0003824	none
allStrains171	0.18	GL50803_0091348	Nucleoside ribosyltransferase/Purine nucleoside phosphorylase	GD_P392_001240	GD_P407_036850	GD_P344_029820	GSB_153473;GSB_153472	GD_P64_001240	GD_P458_002930	GD_P427_026440;GD_P427_026430	GD_P387_034970;GD_P387_034980	DHA2_150468	GD_P424_036270	GD_KO188_014400	noName	Purine nucleoside phosphorylase;none	GO:0009116;GO:1901657;GO:0055086;GO:1901135;GO:0044281;GO:0006139;GO:0006725;GO:0046483;GO:1901360;GO:0034641;GO:1901564;GO:0006807;GO:0044238;GO:0044237;GO:0071704;GO:0008152;GO:0009987	GO:0004731;GO:0016763;GO:0016757;GO:0016740;GO:0003824	GO:0005737;GO:0005622;GO:0110165|none
allStrains172	0.19	GL50803_00103285	Protein BAP28	GD_P392_039300	GD_P407_034210	GD_P344_012730;GD_P344_012720	GSB_152059	GD_P64_038600	GD_P458_056250	GD_P427_036070	GD_P387_026830;GD_P387_026850;GD_P387_026860	DHA2_150681	GD_P424_031260	GD_KO188_049220	noName	none	GO:0045943;GO:0006356;GO:0000462;GO:0030490;GO:0042274;GO:0045893;GO:1903508;GO:1902680;GO:0051254;GO:0045935;GO:0010557;GO:0031328;GO:0009891;GO:0010628;GO:0051173;GO:0010604;GO:0031325;GO:0009893;GO:0006364;GO:0016072;GO:0048522;GO:0048518;GO:0042254;GO:0022613;GO:0034470;GO:0006396;GO:0034660;GO:0044085;GO:0071840;GO:0016070;GO:0006355;GO:1903506;GO:2001141;GO:0051252;GO:2000112;GO:0019219;GO:…	GO:0030515;GO:0003723;GO:0003676;GO:1901363;GO:0097159;GO:0005488	GO:0034455;GO:0030686;GO:0032040;GO:0030684;GO:0005730;GO:0031981;GO:0070013;GO:0043233;GO:0031974;GO:1990904;GO:0005634;GO:0032991;GO:0043231;GO:0043232;GO:0043227;GO:0043228;GO:0043229;GO:0043226;GO:0016021;GO:0031224;GO:0016020;GO:0005622;GO:0110165|GO:0034455;GO:0030686;GO:0032040;GO:0030684;GO:0005730;GO:0031981;GO:0070013;GO:0043233;GO:0031974;GO:1990904;GO:0005634;GO:0032991;GO:0043231;GO:…
allStrains176	0.11	GL50803_0016768	hypothetical protein	GD_P392_003930	GD_P407_039580	GD_P344_046180;GD_P344_046170	GSB_16768;GSB_154263	GD_P64_003770	GD_P458_049170	GD_P427_046960	GD_P387_044310;GD_P387_044300	DHA2_16768	GD_P424_025570	GD_KO188_011690	noName	none	none	none	none
allStrains177	0.38	GL50803_001830	Ribosomal large subunit pseudouridine synthase D	GD_P392_045020;GD_P392_023300	GD_P407_028580;GD_P407_021350;GD_P407_035560	GD_P344_026000	GSB_153815	GD_P64_050630	GD_P458_035880	GD_P427_015650	GD_P387_015450	DHA2_153704	GD_P424_017870	GD_KO188_043550	RLUDnoName	Pseudouridine synthase;tRNA pseudouridine(32) synthase;Putative pseudouridylate synthase (Fragment);RNA pseudouridine synthase;RluA family pseudouridine synthase;RNA pseudouridylate synthase domain-containing protein 1;23S rRNA pseudouridine synthase	GO:0001522;GO:0009451;GO:0016070;GO:0043412;GO:0090304;GO:0000455;GO:0006139;GO:0031118;GO:0006725;GO:0046483;GO:1901360;GO:0034641;GO:0043170;GO:0006807;GO:0000154;GO:0044238;GO:0006364;GO:0016072;GO:0044237;GO:0071704;GO:0042254;GO:0022613;GO:0034470;GO:0006396;GO:0034660;GO:0044085;GO:0071840;GO:0008152;GO:0009987;GO:0010467	GO:0009982;GO:0016866;GO:0016853;GO:0003723;GO:0003676;GO:0004730;GO:1901363;GO:0097159;GO:0016836;GO:0016835;GO:0005488;GO:0016829;GO:0003824;GO:0016798;GO:0016787;GO:0106029;GO:0140101;GO:0140098	GO:0016021;GO:0031224;GO:0016020;GO:0110165|none
allStrains178	0.25	GL50803_0017478	CytoDHC cytoplasmic dynein heavy chain	GD_P392_049640	GD_P407_049050	GD_P344_039120	GSB_150137	GD_P64_047850	GD_P458_040130;GD_P458_040110;GD_P458_040120	GD_P427_006990	GD_P387_031650;GD_P387_031660	DHA2_150611	GD_P424_037170	GD_KO188_016530	noName	Dynein heavy chain	GO:0007018;GO:0007017;GO:0006928;GO:0009987	GO:0003777;GO:0003774;GO:0017111;GO:0016462;GO:0016818;GO:0016817;GO:0051959;GO:0008569;GO:0005524;GO:0045505;GO:0032559;GO:0030554;GO:1990939;GO:0035639;GO:0032555;GO:0017076;GO:0008144;GO:0032553;GO:0097367;GO:0000166;GO:1901265;GO:0043168;GO:0036094;GO:0016787;GO:0043167;GO:1901363;GO:0097159;GO:0005515;GO:0005488;GO:0016887;GO:0003824	GO:0005930;GO:0097014;GO:0032838;GO:0099568;GO:0030286;GO:0005875;GO:0005929;GO:0120025;GO:0015630;GO:0005856;GO:0042995;GO:1902494;GO:0032991;GO:0043232;GO:0043228;GO:0043229;GO:0043226;GO:0005737;GO:0005622;GO:0110165|none
allStrains179	0.19	GL50803_0038462	hypothetical protein	GD_P392_016760	GD_P407_013780	GD_P344_025050;GD_P344_025060	GSB_152977	GD_P64_018030	GD_P458_037280;GD_P458_037270	GD_P427_009360;GD_P427_009350	GD_P387_007070	DHA2_151842	GD_P424_029570	GD_KO188_034390	noName	none	none	none	none
allStrains180	0.21	GL50803_0090665	hypothetical protein	GD_P392_003610	GD_P407_039250	GD_P344_041500	GSB_153253	GD_P64_003460	GD_P458_041930;GD_P458_041940	GD_P427_030600;GD_P427_030610	GD_P387_020520;GD_P387_020530	DHA2_152772	GD_P424_025940	GD_KO188_012050	noName	none	none	none	none
allStrains181	0.25	GL50803_0014487	hypothetical protein	GD_P392_014600	GD_P407_042610	GD_P344_030380;GD_P344_030370	GSB_151156	GD_P64_041540	GD_P458_002420;GD_P458_002410	GD_P427_027020	GD_P387_041420;GD_P387_041430	DHA2_152613	GD_P424_035780	GD_KO188_001160	noName	none	none	none	none
allStrains182	0.27	GL50803_0016122	Kinase: NEK	GD_P392_022660	GD_P407_008040	GD_P344_028420;GD_P344_028410	GSB_150574	GD_P64_012290	GD_P458_024060;GD_P458_024050	GD_P427_029620	GD_P387_008280;GD_P387_008290	DHA2_151868	GD_P424_012180	GD_KO188_028790	noName	Kinase, NEK	GO:0006468;GO:0006464;GO:0036211;GO:0043412;GO:0016310;GO:0006796;GO:0006793;GO:0044267;GO:0019538;GO:0044260;GO:1901564;GO:0043170;GO:0006807;GO:0044238;GO:0044237;GO:0071704;GO:0008152;GO:0009987	GO:0004672;GO:0016773;GO:0016301;GO:0140096;GO:0016772;GO:0005524;GO:0032559;GO:0030554;GO:0035639;GO:0032555;GO:0017076;GO:0008144;GO:0032553;GO:0097367;GO:0004674;GO:0000166;GO:1901265;GO:0043168;GO:0036094;GO:0016740;GO:0043167;GO:1901363;GO:0097159;GO:0005488;GO:0003824	none
allStrains183	0.12	GL50803_0017174	AMP-binding enzyme	GD_P392_042850	GD_P407_030660	GD_P344_009060;GD_P344_009070	GSB_17174	GD_P64_034960	GD_P458_047310	GD_P427_034410;GD_P427_034420	GD_P387_024220;GD_P387_024240	DHA2_17174	GD_P424_039860	GD_KO188_045600	noName	AMP-binding enzyme;AMP-binding domain-containing protein	none	GO:0003824	none
allStrains184	0.18	GL50803_0013708	E3 ubiquitin-protein ligase	GD_P392_030680	GD_P407_028440	GD_P344_014630	GSB_153157	GD_P64_032730	GD_P458_019060	GD_P427_043510;GD_P427_043520	GD_P387_037770;GD_P387_037760	DHA2_151807	GD_P424_022120;GD_P424_022130	GD_KO188_028030	noName	E3 ubiquitin-protein ligase;E3 ubiquitin-protein ligase (Fragment)	GO:0071596;GO:0043161;GO:0010498;GO:0006511;GO:0019941;GO:0043632;GO:0016567;GO:0032446;GO:0051603;GO:0044257;GO:0070647;GO:0030163;GO:0044265;GO:0009057;GO:1901565;GO:0044248;GO:1901575;GO:0009056;GO:0006508;GO:0006464;GO:0036211;GO:0043412;GO:0044267;GO:0019538;GO:0044260;GO:1901564;GO:0043170;GO:0006807;GO:0044238;GO:0044237;GO:0071704;GO:0008152;GO:0009987	GO:0061630;GO:0061659;GO:0004842;GO:0019787;GO:0008270;GO:0046914;GO:0140096;GO:0046872;GO:0043169;GO:0016740;GO:0043167;GO:0005488;GO:0003824	GO:0000151;GO:1990234;GO:1902494;GO:0032991;GO:0005737;GO:0016021;GO:0031224;GO:0016020;GO:0005622;GO:0110165|GO:0000151;GO:1990234;GO:1902494;GO:0032991;GO:0016021;GO:0031224;GO:0016020;GO:0005737;GO:0005622;GO:0110165|GO:0016021;GO:0031224;GO:0016020;GO:0110165
allStrains186	0.08	GL50803_0016967	Kinase: NEK	GD_P392_025790	GD_P407_019100	GD_P344_034160;GD_P344_034140	GSB_16967	GD_P64_023360	GD_P458_028680;GD_P458_028670	GD_P427_024610	GD_P387_028380;GD_P387_028390	DHA2_16967	GD_P424_019500	GD_KO188_041230	noName	Kinase, NEK	GO:0006468;GO:0006464;GO:0036211;GO:0043412;GO:0016310;GO:0006796;GO:0006793;GO:0044267;GO:0019538;GO:0044260;GO:1901564;GO:0043170;GO:0006807;GO:0044238;GO:0044237;GO:0071704;GO:0008152;GO:0009987	GO:0004672;GO:0016773;GO:0016301;GO:0140096;GO:0016772;GO:0005524;GO:0032559;GO:0030554;GO:0035639;GO:0032555;GO:0017076;GO:0008144;GO:0032553;GO:0097367;GO:0000166;GO:1901265;GO:0043168;GO:0036094;GO:0016740;GO:0043167;GO:1901363;GO:0097159;GO:0004674;GO:0005488;GO:0003824	none
allStrains188	0.3	GL50803_0017192	Sec7 family protein	GD_P392_005310	GD_P407_006780	GD_P344_036830;GD_P344_036840	GSB_151710	GD_P64_005220	GD_P458_027400;GD_P458_027410	GD_P427_023280;GD_P427_023290	GD_P387_009870	DHA2_151052	GD_P424_033440	GD_KO188_010120	noName	Protein transport protein Sec7	GO:0032012;GO:0046578;GO:0051056;GO:1902531;GO:0009966;GO:0010646;GO:0023051;GO:0048583;GO:0050794;GO:0050789;GO:0065007	GO:0005086;GO:0005085;GO:0051020;GO:0019899;GO:0098772;GO:0005515;GO:0005488	none
allStrains189	0.1	GL50803_0012094	hypothetical protein	GD_P392_050430	GD_P407_048500	GD_P344_027660;GD_P344_027650	GSB_12094	GD_P64_047300	GD_P458_023210;GD_P458_023200	GD_P427_044660	GD_P387_007490;GD_P387_007480	DHA2_12094	GD_P424_011420	GD_KO188_016000	noName	none	none	none	none
allStrains191	0.03	GL50803_0016460	Kinase: NEK	GD_P392_004890	GD_P407_007210	GD_P344_037310	GSB_150645	GD_P64_004810	GD_P458_027860	GD_P427_023840	GD_P387_010380	DHA2_151019	GD_P424_033870	GD_KO188_010550	noName	Kinase, NEK	GO:0006468;GO:0006464;GO:0036211;GO:0043412;GO:0016310;GO:0006796;GO:0006793;GO:0044267;GO:0019538;GO:0044260;GO:1901564;GO:0043170;GO:0006807;GO:0044238;GO:0044237;GO:0071704;GO:0008152;GO:0009987	GO:0004672;GO:0016773;GO:0016301;GO:0140096;GO:0016772;GO:0005524;GO:0032559;GO:0030554;GO:0035639;GO:0032555;GO:0017076;GO:0008144;GO:0032553;GO:0097367;GO:0000166;GO:1901265;GO:0043168;GO:0036094;GO:0016740;GO:0043167;GO:0004674;GO:1901363;GO:0097159;GO:0005488;GO:0003824	none
allStrains194	0.14	GL50803_0092132	hypothetical protein	GD_P392_008450	GD_P407_003670	GD_P344_026690;GD_P344_026680	GSB_150855	GD_P64_008140	GD_P458_035220	GD_P427_016460	GD_P387_014790	DHA2_152127	GD_P424_017170	GD_KO188_007290	noName	none	none	none	none
allStrains195	0.13	GL50803_005926	Ankyrin repeat protein 1	GD_P392_040300	GD_P407_033210	GD_P344_011970	GSB_154122	GD_P64_037540	GD_P458_045770	GD_P427_037320	GD_P387_022750	DHA2_152724	GD_P424_052370	GD_KO188_048190	noName	Ankyrin repeat protein 1	none	none	none
allStrains196	0.18	GL50803_0016222	hypothetical protein	GD_P392_047190	GD_P407_047290	GD_P344_003600	GSB_153826	GD_P64_046080	GD_P458_008500;GD_P458_008490	GD_P427_004820	GD_P387_016170	DHA2_152027	GD_P424_009030	GD_KO188_018900	noName	none	none	none	none
allStrains197	0.09	GL50803_0039587	Translation initiation factor	GD_P392_005130	GD_P407_006960	GD_P344_037060	GSB_150622	GD_P64_005040	GD_P458_027630	GD_P427_023530	GD_P387_010120	DHA2_151040	GD_P424_033630	GD_KO188_010300	noName	Variant-specific surface protein;Translation initiation factor	GO:0009245;GO:0046493;GO:1901271;GO:1901269;GO:0009247;GO:0006664;GO:0046467;GO:0009312;GO:0006643;GO:0009311;GO:1903509;GO:0008654;GO:0006644;GO:0016051;GO:0008610;GO:0006413;GO:0044255;GO:0006629;GO:1901137;GO:0090407;GO:0005975;GO:0019637;GO:1901135;GO:0006796;GO:0006793;GO:0006412;GO:0043043;GO:0006518;GO:0043604;GO:0043603;GO:0044249;GO:1901576;GO:0034645;GO:0010467;GO:0009059;GO:0009058;GO:…	GO:0016410;GO:0003743;GO:0016747;GO:0016746;GO:0008135;GO:0090079;GO:0045182;GO:0003723;GO:0016740;GO:0003676;GO:1901363;GO:0097159;GO:0003824;GO:0005488	none
allStrains199	0.24	GL50803_0023556	hypothetical protein	GD_P392_052200	GD_P407_050660	GD_P344_024200	GSB_153967	GD_P64_049390	GD_P458_038150;GD_P458_038140	GD_P427_008490	GD_P387_006250	DHA2_153715	GD_P424_028710	GD_KO188_035220	noName	Sfi1 domain-containing protein	none	none	GO:0016021;GO:0031224;GO:0016020;GO:0110165
allStrains201	0.21	GL50803_003269	hypothetical protein	GD_P392_001400	GD_P407_037030	GD_P344_031500	GSB_150766	GD_P64_001400	GD_P458_059620;GD_P458_059910	GD_P427_044240	GD_P387_034140	DHA2_153990	GD_P424_010980	GD_KO188_014230;GD_KO188_036470	noName	none	none	none	GO:0016021;GO:0031224;GO:0016020;GO:0110165
allStrains203	0.27	GL50803_006702	tRNA pseudouridine13 synthase	GD_P392_015560	GD_P407_041570	GD_P344_025290	GSB_152271	GD_P64_040550	GD_P458_036800	GD_P427_054720;GD_P427_056080;GD_P427_015050	GD_P387_044700	DHA2_153937	GD_P424_018680	GD_KO188_000250	noName	tRNA pseudouridine(13) synthase	GO:0001522;GO:0009451;GO:0016070;GO:0043412;GO:0090304;GO:0006139;GO:0006725;GO:0046483;GO:1901360;GO:0034641;GO:0043170;GO:0006807;GO:0044238;GO:0044237;GO:0071704;GO:0008152;GO:0009987	GO:0009982;GO:0016866;GO:0016853;GO:0003723;GO:0003676;GO:1901363;GO:0097159;GO:0005488;GO:0003824	GO:0005634;GO:0043231;GO:0043227;GO:0043229;GO:0043226;GO:0005622;GO:0110165
allStrains204	0.27	GL50803_0010744	Kinase: NEK	GD_P392_030570	GD_P407_028550	GD_P344_014530	GSB_155137	GD_P64_032840	GD_P458_019180	GD_P427_030960;GD_P427_043630;GD_P427_043650	GD_P387_037880	DHA2_151799	GD_P424_022020	GD_KO188_028140	noName	Kinase, NEK;Ankyrin repeat protein 1;Ankyrin repeat protein (Fragment);Serine/threonine-protein kinase NEK (Fragment)	GO:0006468;GO:0006464;GO:0036211;GO:0043412;GO:0016310;GO:0006796;GO:0006793;GO:0044267;GO:0019538;GO:0044260;GO:1901564;GO:0043170;GO:0006807;GO:0044238;GO:0044237;GO:0071704;GO:0008152;GO:0009987;none	GO:0004672;GO:0016773;GO:0016301;GO:0140096;GO:0016772;GO:0005524;GO:0032559;GO:0030554;GO:0035639;GO:0032555;GO:0017076;GO:0008144;GO:0032553;GO:0097367;GO:0000166;GO:1901265;GO:0043168;GO:0036094;GO:0016740;GO:0043167;GO:1901363;GO:0097159;GO:0005488;GO:0003824;GO:0005525;GO:0032550;GO:0001883;GO:0032561;GO:0019001;GO:0032549;GO:0001882	none
allStrains206	0.16	GL50803_0092602	hypothetical protein	GD_P392_004870	GD_P407_007230	GD_P344_037340	GSB_150647	GD_P64_004780	GD_P458_027890	GD_P427_023870;GD_P427_023880	GD_P387_010400	DHA2_151017	GD_P424_033890	GD_KO188_010570	noName	none	none	none	none
allStrains209	0.26	GL50803_0090575	Kinase	GD_P392_020740	GD_P407_009900	GD_P344_047970	GSB_153041	GD_P64_014140	GD_P458_057570	GD_P427_039490;GD_P427_053820	GD_P387_028900	DHA2_152462	GD_P424_046040	GD_KO188_030570;GD_KO188_050820	noName	Protein kinase, catalytic domain;Kinase	GO:0007094;GO:0071173;GO:0045841;GO:2000816;GO:0071174;GO:0031577;GO:1902100;GO:1905819;GO:0033048;GO:0033046;GO:0051985;GO:0045839;GO:0051784;GO:0030071;GO:1902099;GO:0010965;GO:1905818;GO:2001251;GO:0033047;GO:0033045;GO:1901991;GO:1901988;GO:0007093;GO:0051983;GO:0007088;GO:0045930;GO:0010948;GO:0051783;GO:0000075;GO:1901990;GO:1901987;GO:0033044;GO:0010639;GO:0045786;GO:0007346;GO:0051129;GO:…	GO:0004672;GO:0016773;GO:0016301;GO:0140096;GO:0016772;GO:0005524;GO:0032559;GO:0030554;GO:0035639;GO:0032555;GO:0017076;GO:0008144;GO:0032553;GO:0097367;GO:0000166;GO:1901265;GO:0043168;GO:0036094;GO:0016740;GO:0043167;GO:1901363;GO:0097159;GO:0005488;GO:0003824	GO:0000778;GO:0000780;GO:0000777;GO:0000779;GO:0000794;GO:0000776;GO:0000775;GO:0000793;GO:0098687;GO:0000228;GO:0099080;GO:0005694;GO:0031981;GO:0070013;GO:0043233;GO:0031974;GO:0005634;GO:0043231;GO:0043232;GO:0043227;GO:0043228;GO:0043229;GO:0043226;GO:0005622;GO:0110165
allStrains210	0.11	GL50803_0016350	hypothetical protein	GD_P392_026940	GD_P407_017990	GD_P344_032640	GSB_16350	GD_P64_022230	GD_P458_021680	GD_P427_038620;GD_P427_052710;GD_P427_052800	GD_P387_022490	DHA2_16350	GD_P424_009970	GD_KO188_040110	noName	none	none	none	none
allStrains211	0.08	GL50803_0016223	DNA-directed RNA polymerase subunit A	GD_P392_047200	GD_P407_047300	GD_P344_003610	GSB_16223	GD_P64_046090	GD_P458_008470	GD_P427_004840;GD_P427_004850	GD_P387_016180	DHA2_16223	GD_P424_009040	GD_KO188_018880	noName	none;DNA-directed RNA polymerase subunit	GO:0006351;GO:0097659;GO:0032774;GO:0034654;GO:0016070;GO:0019438;GO:0018130;GO:1901362;GO:0090304;GO:0034645;GO:0010467;GO:0009059;GO:0044271;GO:0006139;GO:0006725;GO:0046483;GO:1901360;GO:0044260;GO:0044249;GO:1901576;GO:0009058;GO:0034641;GO:0043170;GO:0006807;GO:0044238;GO:0044237;GO:0071704;GO:0008152;GO:0009987	GO:0003899;GO:0034062;GO:0097747;GO:0016779;GO:0140098;GO:0016772;GO:0003677;GO:0016740;GO:0003676;GO:1901363;GO:0097159;GO:0005488;GO:0003824;GO:0046872;GO:0043169;GO:0043167	none|GO:0005666;GO:0055029;GO:0000428;GO:0030880;GO:0005634;GO:0061695;GO:1990234;GO:0043231;GO:0043227;GO:1902494;GO:0043229;GO:0043226;GO:0032991;GO:0005622;GO:0110165
allStrains213	0.23	GL50803_00102515	putative RNA-directed RNA polymerase	GD_P392_016400	GD_P407_014120	GD_P344_024640	GSB_152452	GD_P64_018370	GD_P458_037690	GD_P427_008960;GD_P427_008970	GD_P387_006660	DHA2_150436	GD_P424_029210	GD_KO188_034740;GD_KO188_034770	noName	RNA-dependent RNA polymerase	GO:0001172;GO:0097659;GO:0032774;GO:0034654;GO:0016070;GO:0019438;GO:0018130;GO:1901362;GO:0090304;GO:0070919;GO:0009059;GO:0031048;GO:0044271;GO:0030422;GO:0006139;GO:0016246;GO:0070918;GO:0031050;GO:0006725;GO:0031507;GO:0046483;GO:1901360;GO:0070828;GO:0044249;GO:0097549;GO:0034401;GO:1901576;GO:0009058;GO:0034641;GO:0031497;GO:0006333;GO:0006338;GO:0043170;GO:0035194;GO:0016441;GO:0040029;GO:…	GO:0003968;GO:0034062;GO:0097747;GO:0016779;GO:0140098;GO:0016772;GO:0016740;GO:0003824;GO:0003723;GO:0003676;GO:1901363;GO:0097159;GO:0005488	GO:0031380;GO:0031379;GO:0030880;GO:0061695;GO:1990234;GO:1902494;GO:0005634;GO:0032991;GO:0043231;GO:0043227;GO:0043229;GO:0043226;GO:0005622;GO:0110165
allStrains215	0.21	GL50803_0037449	hypothetical protein	GD_P392_027210	GD_P407_017730	GD_P344_032350	GSB_154305	GD_P64_021970	GD_P458_021970	GD_P427_038320;GD_P427_038340;GD_P427_038330	GD_P387_022220	DHA2_150189	GD_P424_010250	GD_KO188_039870	noName	none	none	none	none
allStrains216	0.17	GL50803_0096363	Kinase: CAMKK	GD_P392_047650	GD_P407_047740	GD_P344_047550	GSB_151341	GD_P64_046540	GD_P458_049570;GD_P458_049560	GD_P427_005350;GD_P427_005360	GD_P387_027700	DHA2_154445	GD_P424_048120	GD_KO188_018440	noName	Kinase, CAMKK;Serine/threonine protein kinase	GO:0006468;GO:0006464;GO:0036211;GO:0043412;GO:0016310;GO:0006796;GO:0006793;GO:0044267;GO:0019538;GO:0044260;GO:1901564;GO:0043170;GO:0006807;GO:0044238;GO:0044237;GO:0071704;GO:0008152;GO:0009987	GO:0004674;GO:0004672;GO:0016773;GO:0016301;GO:0140096;GO:0016772;GO:0005524;GO:0032559;GO:0030554;GO:0035639;GO:0032555;GO:0017076;GO:0008144;GO:0032553;GO:0097367;GO:0000166;GO:1901265;GO:0043168;GO:0036094;GO:0016740;GO:0043167;GO:1901363;GO:0097159;GO:0005488;GO:0003824	none
allStrains218	0.02	GL50803_007439	Ser/Thr phosphatase 2A regulatory subunit A	GD_P392_013460	GD_P407_043760;GD_P407_043750	GD_P344_031020	GSB_7439	GD_P64_042680	GD_P458_001640	GD_P427_027630	GD_P387_032720;GD_P387_032710	DHA2_7439	GD_P424_035180	GD_KO188_002330	noName	none;Serine/threonine-protein phosphatase 2A 65 kDa regulatory subunit A beta isoform (Fragment)	GO:0043666;GO:0035304;GO:0010921;GO:0035303;GO:0031399;GO:0019220;GO:0051174;GO:0006470;GO:0051336;GO:0032268;GO:0051246;GO:0050790;GO:0016311;GO:0065009;GO:0006464;GO:0036211;GO:0043412;GO:0051171;GO:0080090;GO:0031323;GO:0060255;GO:0019222;GO:0006796;GO:0006793;GO:0044267;GO:0050794;GO:0050789;GO:0065007;GO:0019538;GO:0044260;GO:1901564;GO:0043170;GO:0006807;GO:0044238;GO:0044237;GO:0071704;GO:…	GO:0019888;GO:0019208;GO:0004722;GO:0004721;GO:0030234;GO:0016791;GO:0098772;GO:0042578;GO:0016788;GO:0140096;GO:0016787;GO:0003824	GO:0000159;GO:0008287;GO:1903293;GO:1902494;GO:0032991;GO:0005737;GO:0005622;GO:0110165|none
allStrains219	0.27	GL50803_0016558	Phosphatidylinositol 4-kinase	GD_P392_037110	GD_P407_022190	GD_P344_000550	GSB_150044	GD_P64_026480	GD_P458_012030;GD_P458_012020	GD_P427_002030	GD_P387_027030;GD_P387_027020	DHA2_152154	GD_P424_005850	GD_KO188_021860	noName	Phosphatidylinositol 4-kinase	GO:0048015;GO:0048017;GO:0046854;GO:0046834;GO:0046488;GO:0030258;GO:0006650;GO:0046486;GO:0006644;GO:0044255;GO:0006629;GO:0035556;GO:0007165;GO:0023052;GO:0007154;GO:0019637;GO:0051716;GO:0016310;GO:0050896;GO:0006796;GO:0006793;GO:0050794;GO:0050789;GO:0065007;GO:0044238;GO:0044237;GO:0071704;GO:0008152;GO:0009987	GO:0016301;GO:0016772;GO:0004430;GO:0052742;GO:0016740;GO:0016773;GO:0003824	GO:0005737;GO:0005622;GO:0016020;GO:0110165
allStrains220	0.03	GL50803_00114787	Alpha-7.3 giardin	GD_P392_000180	GD_P407_035790;GD_P407_043180	GD_P344_051480	GSB_152473	GD_P64_000190	GD_P458_004190	GD_P427_046410	GD_P387_034520	DHA2_154418;DHA2_153929	GD_P424_004630	GD_KO188_015460	noName	Alpha-7 giardin	GO:0007010;GO:0006996;GO:0016043;GO:0071840;GO:0009987	GO:0005544;GO:0005543;GO:0008289;GO:0005509;GO:0046872;GO:0043169;GO:0043168;GO:0043167;GO:0005488	GO:0005737;GO:0005622;GO:0110165
allStrains221	0.37	GL50803_0016889	Kinase: NEK	GD_P392_027230	GD_P407_017710	GD_P344_032330;GD_P344_032280	GSB_154307	GD_P64_021930;GD_P64_021950	GD_P458_021990	GD_P427_038310	GD_P387_022190	DHA2_150187	GD_P424_010260	GD_KO188_039850	noName	Kinase, NEK;Serine/threonine protein kinase	GO:0006468;GO:0006464;GO:0036211;GO:0043412;GO:0016310;GO:0006796;GO:0006793;GO:0044267;GO:0019538;GO:0044260;GO:1901564;GO:0043170;GO:0006807;GO:0044238;GO:0044237;GO:0071704;GO:0008152;GO:0009987	GO:0004672;GO:0016773;GO:0016301;GO:0140096;GO:0016772;GO:0004674;GO:0005524;GO:0032559;GO:0030554;GO:0035639;GO:0032555;GO:0017076;GO:0008144;GO:0032553;GO:0097367;GO:0000166;GO:1901265;GO:0043168;GO:0036094;GO:0016740;GO:0043167;GO:1901363;GO:0097159;GO:0005488;GO:0003824	none
allStrains222	0.21	GL50803_0016637	hypothetical protein	GD_P392_039120	GD_P407_034390	GD_P344_012950	GSB_16637	GD_P64_038780	GD_P458_057280	GD_P427_036290	GD_P387_043170	DHA2_16637	GD_P424_031050	GD_KO188_049410	noName	none	none	none	none
allStrains223	0.14	GL50803_0023496	DNA-directed RNA polymerase	GD_P392_007670	GD_P407_004480	GD_P344_046410;GD_P344_046420	GSB_23496	GD_P64_007460	GD_P458_055010	GD_P427_038770	GD_P387_025550;GD_P387_025560	DHA2_23496	GD_P424_016350	GD_KO188_008000	noName	DNA-directed RNA polymerase subunit	GO:0006351;GO:0097659;GO:0032774;GO:0034654;GO:0016070;GO:0019438;GO:0018130;GO:1901362;GO:0090304;GO:0034645;GO:0010467;GO:0009059;GO:0044271;GO:0006139;GO:0006725;GO:0046483;GO:1901360;GO:0044260;GO:0044249;GO:1901576;GO:0009058;GO:0034641;GO:0043170;GO:0006807;GO:0044238;GO:0044237;GO:0071704;GO:0008152;GO:0009987	GO:0003899;GO:0034062;GO:0097747;GO:0016779;GO:0008270;GO:0140098;GO:0046914;GO:0016772;GO:0003677;GO:0046872;GO:0043169;GO:0016740;GO:0003676;GO:0043167;GO:1901363;GO:0097159;GO:0005488;GO:0003824	GO:0042025;GO:0033648;GO:0033647;GO:0033646;GO:0043656;GO:0033643;GO:0043657;GO:0018995;GO:0005736;GO:0055029;GO:0000428;GO:0030880;GO:0061695;GO:0005730;GO:1990234;GO:0031981;GO:0070013;GO:0043233;GO:0031974;GO:1902494;GO:0005634;GO:0032991;GO:0043231;GO:0043232;GO:0043227;GO:0043228;GO:0043229;GO:0043226;GO:0005622;GO:0110165
allStrains224	0.48	GL50803_0015962	Kinesin-7	GD_P392_044690	GD_P407_028900	GD_P344_026320	GSB_150880	GD_P64_033240	GD_P458_035570	GD_P427_016010	GD_P387_015190;GD_P387_015200	DHA2_150527	GD_P424_017520	GD_KO188_043850;GD_KO188_043840	noName	none	GO:0007018;GO:0007017;GO:0006928;GO:0009987	GO:0003777;GO:0008017;GO:0015631;GO:0003774;GO:0008092;GO:0005515;GO:0017111;GO:0016462;GO:0016818;GO:0016817;GO:0008574;GO:0005524;GO:0032559;GO:0030554;GO:1990939;GO:0035639;GO:0032555;GO:0017076;GO:0008144;GO:0032553;GO:0097367;GO:0000166;GO:1901265;GO:0043168;GO:0036094;GO:0016787;GO:0043167;GO:1901363;GO:0097159;GO:0005488;GO:0016887;GO:0003824	GO:0005874;GO:0099513;GO:0099512;GO:0099081;GO:0099080;GO:0015630;GO:0005856;GO:0043232;GO:0043228;GO:0005871;GO:0043229;GO:0043226;GO:0005875;GO:0005622;GO:0032991;GO:0110165|GO:0005874;GO:0099513;GO:0099512;GO:0099081;GO:0099080;GO:0015630;GO:0005856;GO:0043232;GO:0043228;GO:0043229;GO:0043226;GO:0005871;GO:0005875;GO:0005622;GO:0032991;GO:0110165
allStrains225	0.11	GL50803_0096732	hypothetical protein	GD_P392_036920	GD_P407_022380	GD_P344_000390;GD_P344_000380	GSB_152791	GD_P64_026670	GD_P458_012220	GD_P427_001870	GD_P387_027070;GD_P387_027060	DHA2_150580	GD_P424_005690	GD_KO188_022060	noName	none	GO:0006417;GO:0034248;GO:0010608;GO:0032268;GO:0051246;GO:2000112;GO:0010556;GO:0031326;GO:0009889;GO:0010468;GO:0051171;GO:0080090;GO:0031323;GO:0060255;GO:0019222;GO:0050794;GO:0050789;GO:0065007;GO:0000288;GO:0000956;GO:0017148;GO:0034249;GO:0006402;GO:0032269;GO:0051248;GO:0006401;GO:2000113;GO:0010558;GO:0031327;GO:0009890;GO:0034655;GO:0051172;GO:0016071;GO:0031324;GO:0044265;GO:0010629;GO:…	GO:0060090;GO:0005488	GO:0030015;GO:0030014;GO:0032991;GO:0000932;GO:0036464;GO:0035770;GO:0099080;GO:0005622;GO:0043232;GO:0043228;GO:0043229;GO:0043226;GO:0005737;GO:0110165|GO:0030015;GO:0030014;GO:0032991;GO:0000932;GO:0036464;GO:0035770;GO:0005622;GO:0099080;GO:0043232;GO:0043228;GO:0043229;GO:0043226;GO:0005737;GO:0110165
allStrains226	0.28	GL50803_0086593	Beige/BEACH domain-containing protein	GD_P392_051720	GD_P407_051190	GD_P344_023750;GD_P344_023740	GSB_150608	GD_P64_049870	GD_P458_038570	GD_P427_008020;GD_P427_008010	GD_P387_005790	DHA2_151482	GD_P424_028310	GD_KO188_035710	noName	BEACH domain-containing protein;Beige/BEACH domain-containing protein	none	none	none
allStrains228	0.34	GL50803_0017515	hypothetical protein	GD_P392_038310	GD_P407_035150	GD_P344_013870	GSB_152606	GD_P64_039600	GD_P458_019840	GD_P427_033350	GD_P387_039170;GD_P387_039180	DHA2_152368	GD_P424_030300;GD_P424_028820	GD_KO188_050240	noName	none	none	none	none
allStrains229	0.2	GL50803_00103878	hypothetical protein	GD_P392_042830	GD_P407_030680	GD_P344_009090;GD_P344_009100	GSB_151061	GD_P64_034980	GD_P458_047330	GD_P427_034360	GD_P387_024260;GD_P387_024270	DHA2_150911	GD_P424_039880	GD_KO188_045620	noName	none	none	none	none
allStrains230	0.11	GL50803_0032730	hypothetical protein	GD_P392_012750	GD_P407_044510	GD_P344_043870;GD_P344_043860	GSB_32730	GD_P64_043370	GD_P458_000350	GD_P427_031910;GD_P427_031920	GD_P387_029790	DHA2_32730	GD_P424_000530	GD_KO188_003020	noName	none	GO:0016567;GO:0032446;GO:0070647;GO:0006464;GO:0036211;GO:0043412;GO:0044267;GO:0019538;GO:0044260;GO:1901564;GO:0043170;GO:0006807;GO:0044238;GO:0044237;GO:0071704;GO:0008152;GO:0009987	GO:0004842;GO:0019787;GO:0140096;GO:0016740;GO:0003824	none
allStrains231	0.27	GL50803_0012217	hypothetical protein	GD_P392_033230	GD_P407_025950	GD_P344_017070	GSB_153305;GSB_153304	GD_P64_030180	GD_P458_016560	GD_P427_013460;GD_P427_013470	GD_P387_001610	DHA2_154604	GD_P424_024520	GD_KO188_025630	noName	Coiled-coil protein	none	none	none
allStrains232	0.11	GL50803_0010167	hypothetical protein	GD_P392_016410	GD_P407_014110	GD_P344_024650	GSB_10167	GD_P64_018360	GD_P458_037670;GD_P458_037680	GD_P427_008980	GD_P387_006670	DHA2_10167	GD_P424_029220	GD_KO188_034750;GD_KO188_034730	noName	Coiled-coil protein	none	none	none
allStrains233	0.21	GL50803_0021622	Ring finger domain-containing protein	GD_P392_012720	GD_P407_052240	GD_P344_043910	GSB_151277	GD_P64_043400	GD_P458_000320	GD_P427_031980;GD_P427_031970	GD_P387_029830;GD_P387_029820	DHA2_151205	GD_P424_000560	GD_KO188_003050	noName	Ring finger domain-containing protein;RING-type domain-containing protein	none	GO:0046872;GO:0043169;GO:0043167;GO:0005488	none
allStrains235	0.19	GL50803_0014254	Ankyrin repeat protein 1	GD_P392_033100	GD_P407_026090	GD_P344_017210	GSB_14254	GD_P64_030320	GD_P458_016360;GD_P458_016370	GD_P427_013240	GD_P387_001800;GD_P387_001810	DHA2_14254	GD_P424_024670	GD_KO188_025770	noName	Ankyrin repeat protein 1	none	none	none
allStrains236	0.3	GL50803_0016734	hypothetical protein	GD_P392_011200;GD_P392_011180	GD_P407_000820	GD_P344_004970	GSB_151932	GD_P64_010930	GD_P458_006920	GD_P427_028180	GD_P387_039960;GD_P387_039970	DHA2_151308	GD_P424_002210	GD_KO188_004470	noName	none	GO:0031929;GO:0035556;GO:0007165;GO:0023052;GO:0007154;GO:0051716;GO:0050896;GO:0071230;GO:0050794;GO:0043200;GO:0030307;GO:0050789;GO:0065007;GO:0045927;GO:0008361;GO:0071229;GO:0071902;GO:0001558;GO:0071417;GO:0001101;GO:1901699;GO:0045860;GO:0040008;GO:0033674;GO:0051347;GO:0010243;GO:0032535;GO:0009267;GO:0042594;GO:0001934;GO:1901698;GO:0031669;GO:0071900;GO:0042327;GO:0090066;GO:0010562;GO:…	GO:0030674;GO:0005515;GO:0060090;GO:0005488	GO:0031931;GO:0038201;GO:0032991;GO:0005622;GO:0005737;GO:0110165
allStrains237	0.27	GL50803_0012213	hypothetical protein	GD_P392_033190	GD_P407_025990	GD_P344_017100	GSB_153309;GSB_153307	GD_P64_030220	GD_P458_016510	GD_P427_013420	GD_P387_001670;GD_P387_001660	DHA2_154602	GD_P424_024560	GD_KO188_025670	noName	none	none	none	none
allStrains238	0.12	GL50803_0017082	Rab geranylgeranyltransferase	GD_P392_024340	GD_P407_020460	GD_P344_054630	GSB_151240	GD_P64_024770	GD_P458_030460;GD_P458_030450	GD_P427_046640	GD_P387_011480	DHA2_153453	GD_P424_020980;GD_P424_020990	GD_KO188_042620	noName	Geranylgeranyl transferase type II beta subunit;Rab geranylgeranyltransferase	GO:0018344;GO:0097354;GO:0018342;GO:0006464;GO:0036211;GO:0043412;GO:0044267;GO:0019538;GO:0044260;GO:1901564;GO:0043170;GO:0006807;GO:0044238;GO:0044237;GO:0071704;GO:0008152;GO:0009987	GO:0004663;GO:0004661;GO:0008318;GO:0004659;GO:0016765;GO:0140096;GO:0016740;GO:0003824	GO:0005968;GO:1990234;GO:1902494;GO:0032991;GO:0005737;GO:0005622;GO:0110165
allStrains239	0.17	GL50803_005458	hypothetical protein	GD_P392_042970	GD_P407_030550	GD_P344_058570;GD_P344_008920;GD_P344_008970	GSB_151046	GD_P64_034850	GD_P458_047170	GD_P427_034550	GD_P387_024070	DHA2_150921	GD_P424_039740	GD_KO188_045480	noName	none	GO:1903830;GO:0015693;GO:0070838;GO:0072511;GO:0030001;GO:0098662;GO:0098660;GO:0098655;GO:0006812;GO:0034220;GO:0006811;GO:0055085;GO:0006810;GO:0051234;GO:0051179;GO:0009987	GO:0015095;GO:0046873;GO:0022890;GO:0008324;GO:0015318;GO:0015075;GO:0022857;GO:0005215	GO:0016021;GO:0031224;GO:0016020;GO:0110165
allStrains240	0.23	GL50803_0017146	Helicase	GD_P392_047630	GD_P407_047720	GD_P344_047570;GD_P344_047580	GSB_151339	GD_P64_046520	GD_P458_049540	GD_P427_005330	GD_P387_027670;GD_P387_027680	DHA2_154443	GD_P424_048100	GD_KO188_018460	noName	Helicase	GO:0000460;GO:0006401;GO:0034655;GO:0006364;GO:0016072;GO:0044265;GO:0044270;GO:0046700;GO:0019439;GO:1901361;GO:0042254;GO:0009057;GO:0022613;GO:0034470;GO:0044248;GO:0006396;GO:0034660;GO:0044085;GO:1901575;GO:0009056;GO:0071840;GO:0016070;GO:0090304;GO:0010467;GO:0006139;GO:0006725;GO:0046483;GO:1901360;GO:0044260;GO:0034641;GO:0043170;GO:0006807;GO:0044238;GO:0044237;GO:0071704;GO:0008152;GO:…	GO:0004386;GO:0016887;GO:0017111;GO:0016462;GO:0016818;GO:0016817;GO:0005524;GO:0032559;GO:0030554;GO:0035639;GO:0032555;GO:0017076;GO:0008144;GO:0032553;GO:0097367;GO:0000166;GO:1901265;GO:0043168;GO:0036094;GO:0016787;GO:0003676;GO:0003724;GO:0043167;GO:1901363;GO:0097159;GO:0140098;GO:0005488;GO:0003824	GO:0005634;GO:0043231;GO:0043227;GO:0043229;GO:0043226;GO:0005622;GO:0110165
allStrains241	0.28	GL50803_0087422	hypothetical protein	GD_P392_043230	GD_P407_030290	GD_P344_008660;GD_P344_008670	GSB_151028;GSB_151029	GD_P64_034590	GD_P458_046910	GD_P427_034820	GD_P387_023790	DHA2_150938	GD_P424_039490	GD_KO188_045220	noName	Guanylate cyclase domain-containing protein;none	GO:0009190;GO:0009187;GO:0009165;GO:1901293;GO:0035556;GO:0009117;GO:0006753;GO:0090407;GO:0007165;GO:0023052;GO:0055086;GO:0007154;GO:0019637;GO:0034654;GO:0051716;GO:0019438;GO:0018130;GO:0050896;GO:1901362;GO:0006796;GO:0006793;GO:0050794;GO:0044281;GO:0050789;GO:0065007;GO:0044271;GO:0006139;GO:0006725;GO:0046483;GO:1901360;GO:0044249;GO:1901576;GO:0009058;GO:0034641;GO:0006807;GO:0044238;GO:…	none	GO:0016021;GO:0031224;GO:0016020;GO:0110165
allStrains243	0.45	GL50803_0016321	HECT domain-containing protein	GD_P392_005480;GD_P392_005490	GD_P407_006610	GD_P344_036650;GD_P344_036660	GSB_151697	GD_P64_005390	GD_P458_027230	GD_P427_023100	GD_P387_009770	DHA2_151070	GD_P424_033280	GD_KO188_009960	noName	HECT-domain ubiquitin--protein ligase E3;HECT domain-containing protein	GO:0016567;GO:0032446;GO:0070647;GO:0006464;GO:0036211;GO:0043412;GO:0044267;GO:0019538;GO:0000209;GO:0045732;GO:0042176;GO:0009896;GO:0044260;GO:0043161;GO:0010498;GO:0009894;GO:0051247;GO:0006511;GO:1901564;GO:0019941;GO:0043632;GO:0043170;GO:0051603;GO:0044257;GO:0030163;GO:0051173;GO:0010604;GO:0009893;GO:0051246;GO:0048518;GO:0044265;GO:0006807;GO:0009057;GO:1901565;GO:0044238;GO:0044248;GO:…	GO:0004842;GO:0019787;GO:0140096;GO:0016874;GO:0016740;GO:0061630;GO:0061659;GO:0003824	GO:0005737;GO:0005622;GO:0110165
allStrains244	0.37	GL50803_00103818	hypothetical protein	GD_P392_011320	GD_P407_000680	GD_P344_004840	GSB_151922	GD_P64_011060	GD_P458_007060	GD_P427_028060;GD_P427_028050	GD_P387_039890;GD_P387_039880	DHA2_151317	GD_P424_002090	GD_KO188_004350	noName	none	none	none	none
allStrains245	0.2	GL50803_0017426	hypothetical protein	GD_P392_034680	GD_P407_024490	GD_P344_059360;GD_P344_018660;GD_P344_058100	GSB_151450	GD_P64_028720	GD_P458_014910	GD_P427_011800	GD_P387_037070	DHA2_153652	GD_P424_052760	GD_KO188_024150	noName	none	none	none	none
allStrains246	0.13	GL50803_0093002	hypothetical protein	GD_P392_022630	GD_P407_008070	GD_P344_028370	GSB_93002	GD_P64_012320	GD_P458_024020	GD_P427_029590;GD_P427_029580	GD_P387_008240;GD_P387_008230	DHA2_93002	GD_P424_012150	GD_KO188_028820	noName	none	none	none	none
allStrains247	0.17	GL50803_0017189	hypothetical protein	GD_P392_018510	GD_P407_012060	GD_P344_020500;GD_P344_020510	GSB_153748	GD_P64_016300	GD_P458_032780;GD_P458_032800	GD_P427_011250	GD_P387_004260	DHA2_151115	GD_P424_014140	GD_KO188_032710	noName	Coiled-coil protein	none	none	none
allStrains248	0.26	GL50803_0017140	hypothetical protein	GD_P392_047470	GD_P407_047570	GD_P344_047770;GD_P344_047760	GSB_151330	GD_P64_046370	GD_P458_049370	GD_P427_005110	GD_P387_027460;GD_P387_027450	DHA2_152047	GD_P424_047960	GD_KO188_018620	noName	none	none	none	none
allStrains249	0.24	GL50803_0016672	Ankyrin repeat protein 1	GD_P392_047130	GD_P407_047230	GD_P344_003530	GSB_153601	GD_P64_046020	GD_P458_008560;GD_P458_008570	GD_P427_004740	GD_P387_016110;GD_P387_016100	DHA2_152024	GD_P424_008970	GD_KO188_018960	noName	Ankyrin repeat protein 1	none	none	none
allStrains250	0.46	GL50803_0090122	hypothetical protein	GD_P392_045840;GD_P392_045850	GD_P407_045960	GD_P344_002360	GSB_152524	GD_P64_044770	GD_P458_010070;GD_P458_010060	GD_P427_003860	GD_P387_017520	DHA2_151981	GD_P424_007590	GD_KO188_020290	noName	none	none	none	none
allStrains251	0.26	GL50803_0016604	hypothetical protein	GD_P392_027480	GD_P407_017470	GD_P344_031980;GD_P344_031990	GSB_16604	GD_P64_021690	GD_P458_022250	GD_P427_038090	GD_P387_021940;GD_P387_021930	DHA2_16604	GD_P424_010510	GD_KO188_039610	noName	none	none	none	none
allStrains252	0.18	GL50803_0016587	Kinase	GD_P392_043640	GD_P407_029950	GD_P344_039400	GSB_154150;GSB_150122	GD_P64_034210	GD_P458_052000;GD_P458_039840	GD_P427_007230	GD_P387_031920	DHA2_152868	GD_P424_039110	GD_KO188_044860	noName	Serine/threonine-protein kinase	GO:0006468;GO:0006464;GO:0036211;GO:0043412;GO:0016310;GO:0006796;GO:0006793;GO:0044267;GO:0018105;GO:0018209;GO:0019538;GO:0044260;GO:1901564;GO:0043170;GO:0018193;GO:0006807;GO:0044238;GO:0044237;GO:0071704;GO:0008152;GO:0009987	GO:0004672;GO:0016773;GO:0016301;GO:0140096;GO:0016772;GO:0005524;GO:0032559;GO:0030554;GO:0035639;GO:0032555;GO:0017076;GO:0008144;GO:0032553;GO:0097367;GO:0000166;GO:1901265;GO:0043168;GO:0036094;GO:0016740;GO:0043167;GO:0004674;GO:1901363;GO:0097159;GO:0005488;GO:0003824	GO:0005634;GO:0043231;GO:0043227;GO:0043229;GO:0043226;GO:0005737;GO:0005622;GO:0110165
allStrains253	0.13	GL50803_0017092	hypothetical protein	GD_P392_051860	GD_P407_051060	GD_P344_023920	GSB_150600	GD_P64_049740	GD_P458_038420	GD_P427_008200;GD_P427_008210	GD_P387_005970;GD_P387_005980	DHA2_151488	GD_P424_028440	GD_KO188_035570	noName	DUF667 domain-containing protein	none	none	GO:0016021;GO:0031224;GO:0016020;GO:0110165
allStrains254	0.22	GL50803_00114216	hypothetical protein	GD_P392_029300	GD_P407_015620	GD_P344_040530;GD_P344_040540	GSB_150166	GD_P64_019850	GD_P458_044380;GD_P458_044390	GD_P427_018290	GD_P387_031050	DHA2_154396	GD_P424_040990	GD_KO188_037870	noName	none	none	none	none
allStrains256	0.12	GL50803_008610	Coiled-coil protein	GD_P392_018180	GD_P407_012380	GD_P344_020110;GD_P344_020100	GSB_8610	GD_P64_016630	GD_P458_033190	GD_P427_010860	GD_P387_003980;GD_P387_003970	DHA2_8610	GD_P424_013800	GD_KO188_033030	noName	Coiled-coil protein	none	none	none
allStrains257	0.18	GL50803_0010217	Cathepsin B	GD_P392_040880	GD_P407_032610	GD_P344_011380	GSB_155190	GD_P64_036950	GD_P458_046360;GD_P458_018390	GD_P427_036730	GD_P387_023190	DHA2_150845	GD_P424_050080;GD_P424_022800	GD_KO188_047610	noName	Cathepsin B-like cysteine proteinase;Cathepsin B;Vignain;Cysteine proteinases superfamily protein	GO:0006508;GO:0019538;GO:1901564;GO:0043170;GO:0006807;GO:0051603;GO:0044257;GO:0044238;GO:0030163;GO:0071704;GO:0044265;GO:0009057;GO:1901565;GO:0044248;GO:1901575;GO:0009056;GO:0008152;GO:0044267;GO:0044260;GO:0044237;GO:0009987;GO:0050790;GO:0065009;GO:0065007	GO:0008234;GO:0070011;GO:0008233;GO:0140096;GO:0016787;GO:0004197;GO:0004175;GO:0003824	GO:0005773;GO:0005764;GO:0000323;GO:0005615;GO:0043231;GO:0043227;GO:0005576;GO:0043229;GO:0043226;GO:0005737;GO:0005622;GO:0110165|GO:0005773;GO:0005764;GO:0000323;GO:0005615;GO:0005576;GO:0043231;GO:0043227;GO:0043229;GO:0043226;GO:0005737;GO:0005622;GO:0110165|GO:0005773;GO:0005764;GO:0000323;GO:0005615;GO:0005576;GO:0043231;GO:0043227;GO:0043229;GO:0043226;GO:0005737;GO:0005622;GO:0016021;GO:…
allStrains259	0.07	GL50803_00103437	Alpha-9 giardin	GD_P392_023000	GD_P407_007700;GD_P407_021290	GD_P344_027970	GSB_103437	GD_P64_011940	GD_P458_023580	GD_P427_029260	GD_P387_007800	DHA2_103437	GD_P424_011770	GD_KO188_043520;GD_KO188_028440	noName	none	GO:0007010;GO:0006996;GO:0016043;GO:0071840;GO:0009987	GO:0005544;GO:0005543;GO:0008289;GO:0005509;GO:0046872;GO:0043169;GO:0043168;GO:0043167;GO:0005488	GO:0005874;GO:0099513;GO:0099512;GO:0099081;GO:0099080;GO:0015630;GO:0005856;GO:0005737;GO:0005622;GO:0043232;GO:0043228;GO:0043229;GO:0043226;GO:0110165
allStrains260	0.09	GL50803_0029436	DNA-directed RNA polymerase subunit B	GD_P392_008250	GD_P407_003860	GD_P344_026920	GSB_29436	GD_P64_007950	GD_P458_035010	GD_P427_016660;GD_P427_016650	GD_P387_014620;GD_P387_014610	DHA2_29436	GD_P424_016980	GD_KO188_007480	noName	DNA-directed RNA polymerase subunit beta;DNA-directed RNA polymerase subunit B (Fragment)	GO:0006351;GO:0097659;GO:0032774;GO:0034654;GO:0016070;GO:0019438;GO:0018130;GO:1901362;GO:0090304;GO:0034645;GO:0010467;GO:0009059;GO:0044271;GO:0006139;GO:0006725;GO:0046483;GO:1901360;GO:0044260;GO:0044249;GO:1901576;GO:0009058;GO:0034641;GO:0043170;GO:0006807;GO:0044238;GO:0044237;GO:0071704;GO:0008152;GO:0009987	GO:0003899;GO:0034062;GO:0097747;GO:0032549;GO:0001882;GO:0016779;GO:0140098;GO:0016772;GO:0003677;GO:0097367;GO:0036094;GO:0016740;GO:0003676;GO:1901363;GO:0097159;GO:0005488;GO:0003824	GO:0005634;GO:0043231;GO:0043227;GO:0005736;GO:0043229;GO:0043226;GO:0055029;GO:0000428;GO:0030880;GO:0005622;GO:0061695;GO:0005730;GO:1990234;GO:0031981;GO:0070013;GO:0043233;GO:0031974;GO:1902494;GO:0032991;GO:0043232;GO:0043228;GO:0110165|GO:0005634;GO:0043231;GO:0043227;GO:0043229;GO:0043226;GO:0005736;GO:0055029;GO:0000428;GO:0030880;GO:0005622;GO:0061695;GO:0005730;GO:1990234;GO:0031981;GO:…
allStrains261	0.17	GL50803_0021082	hypothetical protein	GD_P392_003910	GD_P407_039560	GD_P344_046200;GD_P344_046210	GSB_154260	GD_P64_003750	GD_P458_049190	GD_P427_046980	GD_P387_044350;GD_P387_044340	DHA2_153195	GD_P424_025590	GD_KO188_011720	noName	none	none	none	none
allStrains262	0.07	GL50803_0015156	Signal recognition particle 54	GD_P392_038560	GD_P407_034890	GD_P344_013730;GD_P344_013720	GSB_15156	GD_P64_039340	GD_P458_020070	GD_P427_033490;GD_P427_033480	GD_P387_039300	DHA2_15156	GD_P424_030480	GD_KO188_049990	noNameSRP54	Signal recognition particle 54 kDa protein;Signal recognition particle protein SRP54;SRP54-domain-containing protein;none;Signal recognition particle SRP54 protein	GO:0006614;GO:0006613;GO:0045047;GO:0072599;GO:0006612;GO:0070972;GO:0072594;GO:0090150;GO:0033365;GO:0072657;GO:0006605;GO:0006886;GO:0034613;GO:0070727;GO:0046907;GO:0051649;GO:0051641;GO:0015031;GO:0045184;GO:0008104;GO:0015833;GO:0042886;GO:0033036;GO:0071705;GO:0071702;GO:0006810;GO:0051234;GO:0051179;GO:0006616;GO:0065002;GO:0071806;GO:0009987;GO:0055085	GO:0008312;GO:0003924;GO:0005525;GO:0032550;GO:0001883;GO:0032561;GO:0019001;GO:0032549;GO:0001882;GO:0017111;GO:0016462;GO:0016818;GO:0016817;GO:0003723;GO:0035639;GO:0032555;GO:0017076;GO:0032553;GO:0097367;GO:0000166;GO:1901265;GO:0043168;GO:0036094;GO:0016787;GO:0003676;GO:0043167;GO:1901363;GO:0097159;GO:0030942;GO:0005488;GO:0005048;GO:0042277;GO:0003824;GO:0033218	GO:0048500;GO:0005786;GO:1990904;GO:0032991;GO:0005737;GO:0005622;GO:0005829;GO:0110165|GO:0048500;GO:1990904;GO:0032991;GO:0005737;GO:0005786;GO:0005622;GO:0005829;GO:0110165|GO:0048500;GO:1990904;GO:0032991;GO:0005737;GO:0005622;GO:0110165
allStrains263	0.16	GL50803_0014708	hypothetical protein	GD_P392_015500	GD_P407_041630	GD_P344_025220	GSB_152270	GD_P64_040610	GD_P458_036880;GD_P458_036870	GD_P427_014990	GD_P387_044610;GD_P387_044630	DHA2_153936	GD_P424_018740	GD_KO188_000310	noName	none	none	none	none
allStrains264	0.15	GL50803_0012081	O-linked GlcNAc transferase	GD_P392_050340	GD_P407_048590	GD_P344_027770	GSB_150389	GD_P64_047390	GD_P458_023310;GD_P458_023300	GD_P427_044760	GD_P387_007580	DHA2_151208	GD_P424_011520;GD_P424_011510	GD_KO188_016090	noName	O-linked GlcNAc transferase;UDP-N-acetylglucosamine--peptide N-acetylglucosaminyltransferase	GO:0006493;GO:0006486;GO:0043413;GO:0009101;GO:0009100;GO:0070085;GO:1901137;GO:0006464;GO:0036211;GO:1901135;GO:0043412;GO:0034645;GO:0009059;GO:0044267;GO:1901566;GO:0019538;GO:0044260;GO:0044249;GO:1901576;GO:0009058;GO:1901564;GO:0043170;GO:0006807;GO:0044238;GO:0044237;GO:0071704;GO:0008152;GO:0009987	GO:0016757;GO:0097363;GO:0016262;GO:0016740;GO:0008375;GO:0008194;GO:0016758;GO:0140096;GO:0003824	GO:0005634;GO:0043231;GO:0043227;GO:0043229;GO:0043226;GO:0005737;GO:0005622;GO:0110165
allStrains265	0.04	GL50803_0017063	Pyruvate-flavodoxin oxidoreductase	GD_P392_008350	GD_P407_003760	GD_P344_026810	GSB_17063	GD_P64_008050	GD_P458_035120;GD_P458_035110	GD_P427_016550	GD_P387_014730;GD_P387_014740	DHA2_17063	GD_P424_017080	GD_KO188_007380	NIFJnoName	Pyruvate synthase;Pyruvate-flavodoxin oxidoreductase;Pyruvate-flavodoxin oxidoreductase, putative;Pyruvate ferredoxin oxidoreductase subunit beta;4Fe-4S dicluster domain-containing protein (Fragment);Pyruvate-flavodoxin oxidoreductase (Fragment);none	GO:0022900;GO:0006091;GO:0055114;GO:0044237;GO:0006086;GO:0006085;GO:0006084;GO:0035384;GO:0071616;GO:0035383;GO:0006637;GO:0033866;GO:0034030;GO:0034033;GO:0033865;GO:0033875;GO:0034032;GO:0006090;GO:0008152;GO:0044272;GO:0009152;GO:0006164;GO:0072522;GO:0009987;GO:0006790;GO:0009260;GO:0046390;GO:0009108;GO:0009150;GO:0006163;GO:0006732;GO:0072521;GO:0032787;GO:0009259;GO:0019693;GO:0009165;GO:…	GO:0030976;GO:1901681;GO:0016903;GO:0005506;GO:0019842;GO:0051539;GO:0046914;GO:0050662;GO:0051536;GO:0051540;GO:0048037;GO:0016491;GO:0046872;GO:0043169;GO:0043168;GO:0036094;GO:0043167;GO:1901363;GO:0097159;GO:0019164;GO:0005488;GO:0016625;GO:0003824;GO:0010181;GO:0032553;GO:0097367;GO:0000166;GO:1901265;GO:0050243;GO:0034603;GO:0004738;GO:0016620	none
allStrains266	0.22	GL50803_0010813	hypothetical protein	GD_P392_028360	GD_P407_016570	GD_P344_039550;GD_P344_039560	GSB_10813	GD_P64_020800	GD_P458_045280;GD_P458_045270	GD_P427_017300	GD_P387_033150	DHA2_10813	GD_P424_041830	GD_KO188_038770	noName	none	none	none	none
allStrains267	0.15	GL50803_0016963	hypothetical protein	GD_P392_020330	GD_P407_010340	GD_P344_022710;GD_P344_022690	GSB_153396	GD_P64_014550	GD_P458_050550	GD_P427_044090	GD_P387_038890;GD_P387_038900	DHA2_153472	GD_P424_015960	GD_KO188_030950	noName	none	none	none	none
allStrains268	0.21	GL50803_0040904	Kinase: NEK	GD_P392_018140	GD_P407_012430;GD_P407_012420	GD_P344_020050;GD_P344_020040	GSB_150267	GD_P64_016670	GD_P458_033240	GD_P427_010790	GD_P387_003910	DHA2_151145	GD_P424_013760	GD_KO188_033070	noName	Kinase, NEK;Serine/threonine protein kinase	GO:0006468;GO:0006464;GO:0036211;GO:0043412;GO:0016310;GO:0006796;GO:0006793;GO:0044267;GO:0019538;GO:0044260;GO:1901564;GO:0043170;GO:0006807;GO:0044238;GO:0044237;GO:0071704;GO:0008152;GO:0009987	GO:0004672;GO:0004674;GO:0016773;GO:0016301;GO:0140096;GO:0016772;GO:0005524;GO:0032559;GO:0030554;GO:0035639;GO:0032555;GO:0017076;GO:0008144;GO:0032553;GO:0097367;GO:0000166;GO:1901265;GO:0043168;GO:0036094;GO:0016740;GO:0043167;GO:1901363;GO:0097159;GO:0005488;GO:0003824	none
allStrains269	0.16	GL50803_0017313	hypothetical protein	GD_P392_017170	GD_P407_013380	GD_P344_018990;GD_P344_018970	GSB_150208	GD_P64_017630	GD_P458_034210	GD_P427_009770	GD_P387_002920;GD_P387_002930	DHA2_150266	GD_P424_012860	GD_KO188_034000	noName	none	none	none	GO:0016021;GO:0031224;GO:0016020;GO:0110165
allStrains270	0.53	GL50803_0011712	hypothetical protein	GD_P392_026800	GD_P407_018120	GD_P344_032760	GSB_154052	GD_P64_022370;GD_P64_022360	GD_P458_021410	GD_P427_047860;GD_P427_047870	GD_P387_040460	DHA2_154565	GD_P424_009840	GD_KO188_040240	noName	none	none	none	none
allStrains271	0.12	GL50803_0014855	Phosphatidylinositol-4:5-bisphosphate 3-kinase catalytic subunit alpha/beta/delta	GD_P392_010050	GD_P407_001990	GD_P344_006300;GD_P344_006310	GSB_152351	GD_P64_009830	GD_P458_005590;GD_P458_005580	GD_P427_021460	GD_P387_012560	DHA2_152446	GD_P424_003430	GD_KO188_005620	noName	Phosphatidylinositol 3-kinase;Phosphatidylinositol-4,5-bisphosphate 3-kinase catalytic subunit alpha/beta/delta	GO:0048015;GO:0048017;GO:0046854;GO:0046834;GO:0046488;GO:0030258;GO:0006650;GO:0046486;GO:0006644;GO:0044255;GO:0006629;GO:0035556;GO:0007165;GO:0023052;GO:0007154;GO:0019637;GO:0051716;GO:0016310;GO:0050896;GO:0014065;GO:0006796;GO:0006793;GO:0050794;GO:0050789;GO:0036092;GO:0065007;GO:0016477;GO:0006661;GO:0046474;GO:0045017;GO:0048870;GO:0051674;GO:0006928;GO:0040011;GO:0008654;GO:0044238;GO:…	GO:0016301;GO:0016772;GO:0035005;GO:0016303;GO:0035004;GO:0052742;GO:0016307;GO:0016740;GO:0016773;GO:0003824	GO:0005942;GO:0019898;GO:0061695;GO:1990234;GO:1902494;GO:0098796;GO:0032991;GO:0005886;GO:0071944;GO:0005737;GO:0005622;GO:0016020;GO:0110165
allStrains272	0.13	GL50803_0010145	Tubulin specific chaperone D	GD_P392_034580	GD_P407_024590	GD_P344_018570	GSB_151458	GD_P64_028820	GD_P458_014990	GD_P427_011880;GD_P427_011890	GD_P387_037170;GD_P387_037150	DHA2_153657	GD_P424_044870	GD_KO188_024250	noName	Tubulin specific chaperone D;Tubulin folding cofactor D	GO:0007021;GO:0007023;GO:0043547;GO:0043087;GO:0051345;GO:0043085;GO:0044093;GO:0051336;GO:0006457;GO:0050790;GO:0034622;GO:0065003;GO:0065009;GO:0043933;GO:0022607;GO:0044085;GO:0016043;GO:0071840;GO:0065007;GO:0000226;GO:0007017;GO:0007010;GO:0006996;GO:0009987	GO:0048487;GO:0005096;GO:0030695;GO:0015631;GO:0008047;GO:0060589;GO:0008092;GO:0030234;GO:0098772;GO:0005515;GO:0005488	none
allStrains273	0.33	GL50803_0017447	hypothetical protein	GD_P392_001200	GD_P407_036810	GD_P344_029790	GSB_153469;GSB_153470	GD_P64_001200	GD_P458_002960	GD_P427_026400;GD_P427_026390	GD_P387_034940	DHA2_150466	GD_P424_036300	GD_KO188_014430	noName	none	none	none	none
allStrains275	0.17	GL50803_0096605	hypothetical protein	GD_P392_014880	GD_P407_042330	GD_P344_025900;GD_P344_025890	GSB_153914	GD_P64_041260	GD_P458_036000;GD_P458_035990	GD_P427_015570	GD_P387_015530	DHA2_152599	GD_P424_017960	GD_KO188_000890	noName	none	none	none	GO:0016021;GO:0031224;GO:0016020;GO:0110165
allStrains276	0.28	GL50803_007751	hypothetical protein	GD_P392_038330	GD_P407_035120	GD_P344_013890;GD_P344_013900	GSB_7751	GD_P64_039570	GD_P458_019820	GD_P427_033320;GD_P427_033330	GD_P387_039150	DHA2_7751	GD_P424_030230	GD_KO188_050210	noName	none	none	none	none
allStrains277	0.27	GL50803_0015367;GL50803_0011201	hypothetical protein	GD_P392_005000	GD_P407_007100	GD_P344_037200	GSB_150633	GD_P64_004900	GD_P458_027770	GD_P427_023690;GD_P427_023700	GD_P387_010270	DHA2_151031	GD_P424_033760	GD_KO188_010440	noName	none	none	GO:0003676;GO:1901363;GO:0097159;GO:0005488	none
allStrains278	0.26	GL50803_00137739	hypothetical protein	GD_P392_028610	GD_P407_016330	GD_P344_039870;GD_P344_039860	GSB_150433	GD_P64_020550	GD_P458_044990	GD_P427_017550;GD_P427_017570	GD_P387_032890	DHA2_151607	GD_P424_041570	GD_KO188_038520	noName	none	none	none	none
allStrains281	0.48	GL50803_0034023	hypothetical protein	GD_P392_016530	GD_P407_013990	GD_P344_024780	GSB_152958	GD_P64_018240	GD_P458_037530	GD_P427_009100;GD_P427_009110	GD_P387_006810	DHA2_150424	GD_P424_029350	GD_KO188_034600;GD_KO188_034610	noName	none	none	none	none
allStrains282	0.48	GL50803_0015522	hypothetical protein	GD_P392_018440	GD_P407_012120	GD_P344_020420;GD_P344_020430	GSB_153743	GD_P64_016370	GD_P458_032900;GD_P458_032890	GD_P427_011180	GD_P387_004200	DHA2_151109	GD_P424_014070	GD_KO188_032770	noName	none	none	none	GO:0016021;GO:0031224;GO:0016020;GO:0110165
allStrains283	0.17	GL50803_006082	Ankyrin repeat protein 3	GD_P392_033900	GD_P407_025280	GD_P344_017860	GSB_152751	GD_P64_029510	GD_P458_015720;GD_P458_015710	GD_P427_012600;GD_P427_012590	GD_P387_002540	DHA2_151433	GD_P424_045540	GD_KO188_024980	noName	Ankyrin repeat protein 3;Coiled-coil protein	GO:0051493;GO:0033043;GO:0051128;GO:0050794;GO:0050789;GO:0065007	GO:0008092;GO:0005515;GO:0005488	GO:0005815;GO:0015630;GO:0005856;GO:0043232;GO:0043228;GO:0043229;GO:0043226;GO:0005622;GO:0110165
allStrains284	0.18	GL50803_007748	High cysteine membrane protein	GD_P392_038340	GD_P407_035130	GD_P344_013910	GSB_152604	GD_P64_039580	GD_P458_019810	GD_P427_033300;GD_P427_033310	GD_P387_039140;GD_P387_039130	DHA2_152366	GD_P424_030220	GD_KO188_050220	noName	Putative GLUG motif protein (Fragment);High cysteine membrane protein;none	none	none	GO:0016021;GO:0031224;GO:0016020;GO:0110165
allStrains285	0.22	GL50803_009722	Ankyrin repeat protein 1	GD_P392_010180	GD_P407_001850	GD_P344_006130	GSB_154283	GD_P64_009970	GD_P458_005730;GD_P458_005740	GD_P427_021630;GD_P427_021620	GD_P387_012400	DHA2_152436	GD_P424_003270	GD_KO188_005480	noName	Ankyrin repeat protein 1	none	none	none
allStrains286	0.13	GL50803_008842	Zinc finger protein ZPR1	GD_P392_024010	GD_P407_020790	GD_P344_049450;GD_P344_049440	GSB_8842	GD_P64_025090	GD_P458_030870	GD_P427_041320	GD_P387_011730;GD_P387_011740	DHA2_8842	GD_P424_021370	GD_KO188_042950	noName	Zf-ZPR1-domain-containing protein;Zinc finger protein ZPR1;Zpr1 domain-containing protein (Fragment)	GO:0000086;GO:0044839;GO:0009749;GO:0009746;GO:0034284;GO:0009743;GO:0044772;GO:0044770;GO:0009267;GO:0042594;GO:0031669;GO:0031667;GO:1903047;GO:0000278;GO:1901700;GO:0010033;GO:0031668;GO:0071496;GO:0009991;GO:0022402;GO:0007049;GO:0009605;GO:0033554;GO:0042221;GO:0006950;GO:0007154;GO:0051716;GO:0050896;GO:0009987;GO:0035556;GO:0007165;GO:0023052;GO:0050794;GO:0050789;GO:0065007;none	GO:0008270;GO:0046914;GO:0061770;GO:0046872;GO:0043169;GO:0043167;GO:0005488;GO:0005515	GO:0005634;GO:0043231;GO:0043227;GO:0043229;GO:0043226;GO:0005737;GO:0005622;GO:0110165|none
allStrains287	0.16	GL50803_0012225	hypothetical protein	GD_P392_033290	GD_P407_025900	GD_P344_017010	GSB_153301	GD_P64_030130	GD_P458_016620	GD_P427_013530	GD_P387_001590	DHA2_154606	GD_P424_024460	GD_KO188_025570	noName	none	none	none	none
allStrains289	0.25	GL50803_0094525	bZIP family protein	GD_P392_045040;GD_P392_050860	GD_P407_028560	GD_P344_025980	GSB_153816	GD_P64_050650	GD_P458_035900	GD_P427_015630	GD_P387_015470	DHA2_153705	GD_P424_017890	GD_KO188_043530	noName	BZIP domain-containing protein	GO:0006355;GO:1903506;GO:2001141;GO:0051252;GO:2000112;GO:0019219;GO:0010556;GO:0031326;GO:0009889;GO:0010468;GO:0051171;GO:0080090;GO:0031323;GO:0060255;GO:0019222;GO:0050794;GO:0050789;GO:0065007	GO:0003700;GO:0140110	none
allStrains292	0.13	GL50803_0093372	hypothetical protein	GD_P392_016470	GD_P407_014050	GD_P344_024710	GSB_93372	GD_P64_018300	GD_P458_037600	GD_P427_009030	GD_P387_006740	DHA2_93372	GD_P424_029290	GD_KO188_034670	noName	none	none	none	none
allStrains294	0.36	GL50803_0061564	Ankyrin repeat protein 3	GD_P392_043940	GD_P407_029640	GD_P344_057820;GD_P344_058350	GSB_152367	GD_P64_033910	GD_P458_054200	GD_P427_051660	GD_P387_036530	DHA2_153327	GD_P424_038720	GD_KO188_044570	noName	Ankyrin repeat protein 3	none	none	none
allStrains295	0.18	GL50803_0011390	Kinase: NEK	GD_P392_029980	GD_P407_014950	GD_P344_041280	GSB_152761	GD_P64_019190	GD_P458_043780	GD_P427_019050	GD_P387_041040	DHA2_153275	GD_P424_040350	GD_KO188_037260	noName	Kinase, NEK;Serine/threonine protein kinase	GO:0006468;GO:0006464;GO:0036211;GO:0043412;GO:0016310;GO:0006796;GO:0006793;GO:0044267;GO:0019538;GO:0044260;GO:1901564;GO:0043170;GO:0006807;GO:0044238;GO:0044237;GO:0071704;GO:0008152;GO:0009987	GO:0004672;GO:0004674;GO:0016773;GO:0016301;GO:0140096;GO:0016772;GO:0005524;GO:0032559;GO:0030554;GO:0035639;GO:0032555;GO:0017076;GO:0008144;GO:0032553;GO:0097367;GO:0000166;GO:1901265;GO:0043168;GO:0036094;GO:0016740;GO:0043167;GO:1901363;GO:0097159;GO:0005488;GO:0003824	none
allStrains296	0.13	GL50803_008744	hypothetical protein	GD_P392_045940	GD_P407_046050	GD_P344_002530;GD_P344_059200	GSB_152292	GD_P64_044860	GD_P458_009920	GD_P427_003960	GD_P387_017370	DHA2_152815	GD_P424_007730	GD_KO188_020210	noName	none	none	none	none
allStrains297	0.05	GL50803_0013926	Ribosomal protein L7Ae/L30e/S12e/Gadd45 family protein	GD_P392_042960	GD_P407_030570	GD_P344_008930;GD_P344_058560	GSB_13926	GD_P64_034870	GD_P458_047180	GD_P427_034540	GD_P387_024080	DHA2_13926	GD_P424_039750	GD_KO188_045490	noName	Ribonucloprotein (Fragment);H/ACA ribonucleoprotein complex subunit 2	GO:0031120;GO:0040031;GO:0031118;GO:0042254;GO:0022613;GO:0000469;GO:0016073;GO:0000470;GO:0044085;GO:0042273;GO:0071840;GO:0001522;GO:0000154;GO:0090501;GO:0006364;GO:0016072;GO:0009451;GO:0034470;GO:0090305;GO:0006396;GO:0034660;GO:0016070;GO:0043412;GO:0090304;GO:0010467;GO:0006139;GO:0006725;GO:0046483;GO:1901360;GO:0034641;GO:0043170;GO:0006807;GO:0044238;GO:0009987;GO:0044237;GO:0071704;GO:…	GO:0003723;GO:0034513;GO:0003676;GO:0030515;GO:1901363;GO:0097159;GO:0005488	GO:0005730;GO:0031981;GO:0070013;GO:0043233;GO:0031974;GO:0005634;GO:0043232;GO:0043228;GO:0043231;GO:0043227;GO:0043229;GO:0043226;GO:0031429;GO:0072588;GO:0005840;GO:1990904;GO:0005732;GO:0005622;GO:0032991;GO:1902494;GO:0110165|GO:0005730;GO:0031981;GO:0070013;GO:0043233;GO:0031974;GO:0005634;GO:0043232;GO:0043228;GO:0043231;GO:0043227;GO:0031429;GO:0072588;GO:0043229;GO:0043226;GO:0005840;GO:…
allStrains298	0.03	GL50803_0061554	hypothetical protein	GD_P392_044020	GD_P407_029560	GD_P344_008350;GD_P344_057580	GSB_153138	GD_P64_033830	GD_P458_054130	GD_P427_047420	GD_P387_036470	DHA2_152889	GD_P424_051670	GD_KO188_044490	noName	Importin N-terminal domain-containing protein	GO:0006886;GO:0034613;GO:0070727;GO:0046907;GO:0051649;GO:0051641;GO:0015031;GO:0045184;GO:0008104;GO:0015833;GO:0042886;GO:0033036;GO:0071705;GO:0071702;GO:0006810;GO:0051234;GO:0051179;GO:0009987	GO:0008536;GO:0017016;GO:0031267;GO:0051020;GO:0019899;GO:0005515;GO:0005488	none
allStrains300	0.14	GL50803_0015112	Dual specificity phosphatase: catalytic	GD_P392_014390	GD_P407_042800	GD_P344_030560;GD_P344_059970	GSB_15112	GD_P64_041720	GD_P458_002160	GD_P427_027150	GD_P387_032230	DHA2_15112	GD_P424_035610	GD_KO188_001320	noName	Dual specificity phosphatase, catalytic;Serine/threonine specific protein phosphatase / Protein-tyrosine-phosphatase	GO:0035335;GO:0006470;GO:0016311;GO:0006464;GO:0036211;GO:0043412;GO:0006796;GO:0006793;GO:0044267;GO:0019538;GO:0044260;GO:1901564;GO:0043170;GO:0006807;GO:0044238;GO:0044237;GO:0071704;GO:0008152;GO:0009987	GO:0008138;GO:0004725;GO:0004721;GO:0016791;GO:0042578;GO:0016788;GO:0140096;GO:0016787;GO:0003824	none
allStrains301	0.1	GL50803_0034684	DEAD box RNA helicase Vasa	GD_P392_014410	GD_P407_042810	GD_P344_030550;GD_P344_059960	GSB_152312	GD_P64_041730	GD_P458_002170	GD_P427_027140	GD_P387_032220	DHA2_153251	GD_P424_035620	GD_KO188_001330	noNameDED1	DEAD box RNA helicase Vasa;DEAD (Asp-Glu-Ala-Asp) box polypeptide 3 Y-linked;P-loop containing nucleoside triphosphate hydrolase protein;RNA helicase;ATP-dependent RNA helicase DED1;Helicase C and DEAD domain containing protein	GO:1901195;GO:1901193;GO:1904690;GO:1904688;GO:0000390;GO:2000767;GO:0032988;GO:0045948;GO:2000765;GO:0006446;GO:0031334;GO:0044089;GO:0045727;GO:0034250;GO:0043254;GO:0051130;GO:0032270;GO:0032984;GO:0051247;GO:0044087;GO:0022411;GO:0000398;GO:0000377;GO:0000375;GO:0071826;GO:0006417;GO:0034248;GO:0006413;GO:0010557;GO:0008380;GO:0031328;GO:0009891;GO:0010628;GO:0010608;GO:0051173;GO:0051128;GO:…	GO:0004386;GO:0016887;GO:0017111;GO:0016462;GO:0016818;GO:0016817;GO:0005524;GO:0032559;GO:0030554;GO:0035639;GO:0032555;GO:0017076;GO:0008144;GO:0032553;GO:0097367;GO:0000166;GO:1901265;GO:0043168;GO:0036094;GO:0016787;GO:0003676;GO:0043167;GO:0003724;GO:0031370;GO:1901363;GO:0097159;GO:0033592;GO:0097617;GO:0031369;GO:0005488;GO:0003727;GO:0140098;GO:0003725;GO:0003824;GO:0003723;GO:0005515;GO:…	GO:0036464;GO:0035770;GO:0043186;GO:0060293;GO:0045495;GO:0099080;GO:0010494;GO:0005634;GO:0043231;GO:0043232;GO:0043227;GO:0043228;GO:0043229;GO:0043226;GO:0005737;GO:0005622;GO:0110165|GO:0036464;GO:0035770;GO:0043186;GO:0060293;GO:0045495;GO:0099080;GO:0010494;GO:0005634;GO:0043231;GO:0043227;GO:0043232;GO:0043228;GO:0043229;GO:0043226;GO:0005737;GO:0005622;GO:0005739;GO:0016021;GO:0031224;GO:…
allStrains302	0.15	GL50803_008745	hypothetical protein	GD_P392_045930	GD_P407_046040	GD_P344_002480;GD_P344_059190	GSB_152293	GD_P64_044850	GD_P458_009930	GD_P427_003950	GD_P387_017380	DHA2_152814	GD_P424_007720	GD_KO188_020200	noName	none	none	none	none
allStrains303	0.05	GL50803_0041212	Ankyrin repeat protein 1	GD_P392_043950	GD_P407_029630	GD_P344_057790;GD_P344_058340	GSB_41212	GD_P64_033900	GD_P458_054210	GD_P427_051680	GD_P387_036550	DHA2_41212	GD_P424_038730	GD_KO188_044560	noName	Ankyrin repeat protein 1;Coiled-coil protein	none	none	none
allStrains304	0.15	GL50803_00102022	hypothetical protein	GD_P392_000470	GD_P407_036080	GD_P344_051190;GD_P344_052170	GSB_153616	GD_P64_000480	GD_P458_003880	GD_P427_046110	GD_P387_034240	DHA2_154356	GD_P424_004930	GD_KO188_015160	noName	none	none	none	none
allStrains305	0.08	GL50803_00102322	putative Glycosyltransferase	GD_P392_044050	GD_P407_029530	GD_P344_008320;GD_P344_057610	GSB_102322	GD_P64_033800	GD_P458_054100	GD_P427_047450	GD_P387_036440	DHA2_102322	GD_P424_051640	GD_KO188_044460	noName	Glucosyltransferase;Putative Glycosyltransferase;Glycosyl transferase	none	GO:0016740;GO:0003824	GO:0016021;GO:0031224;GO:0016020;GO:0110165
allStrains307	0.26	GL50803_0014107	hypothetical protein	GD_P392_027280	GD_P407_017660	GD_P344_032220;GD_P344_057280	GSB_155133	GD_P64_021880	GD_P458_022040	GD_P427_038260	GD_P387_022140	DHA2_150183	GD_P424_010310	GD_KO188_039800	noName	none	none	none	none
allStrains308	0.18	GL50803_0021365	hypothetical protein	GD_P392_027370	GD_P407_017570	GD_P344_032100;GD_P344_057220	GSB_150814	GD_P64_021790	GD_P458_022150	GD_P427_038190	GD_P387_022050	DHA2_150178	GD_P424_010420	GD_KO188_039710	noName	none	none	none	none
allStrains309	0.2	GL50803_0016944	hypothetical protein	GD_P392_018870	GD_P407_011700	GD_P344_020740;GD_P344_021070	GSB_151186	GD_P64_015940	GD_P458_032380	GD_P427_011600	GD_P387_004640	DHA2_151098	GD_P424_014500	GD_KO188_032350	noName	none	none	none	none
allStrains310	0.12	GL50803_0015930	putative RNA helicase	GD_P392_027310	GD_P407_017630	GD_P344_032170;GD_P344_057270	GSB_15930	GD_P64_021850	GD_P458_022090	GD_P427_038250	GD_P387_022130	DHA2_15930	GD_P424_010360	GD_KO188_039770	noName	Putative pre-mRNA splicing factor RNA helicase;RNA helicase, putative;RNA helicase	GO:0000398;GO:0000377;GO:0000375;GO:0008380;GO:0006397;GO:0016071;GO:0006396;GO:0016070;GO:0090304;GO:0010467;GO:0006139;GO:0006725;GO:0046483;GO:1901360;GO:0034641;GO:0043170;GO:0006807;GO:0044238;GO:0044237;GO:0071704;GO:0008152;GO:0009987	GO:0004386;GO:0016887;GO:0017111;GO:0016462;GO:0016818;GO:0016817;GO:0005524;GO:0032559;GO:0030554;GO:0035639;GO:0032555;GO:0017076;GO:0008144;GO:0032553;GO:0097367;GO:0000166;GO:1901265;GO:0043168;GO:0036094;GO:0016787;GO:0043167;GO:1901363;GO:0097159;GO:0005488;GO:0003824;GO:0003723;GO:0003676	GO:0005681;GO:1990904;GO:0005634;GO:0032991;GO:0043231;GO:0043227;GO:0043229;GO:0043226;GO:0005622;GO:0110165
allStrains311	0.06	GL50803_0095787	Dpy-30 motif-containing protein	GD_P392_043990	GD_P407_029590	GD_P344_054840;GD_P344_059300	GSB_95787	GD_P64_033860	GD_P458_054260	GD_P427_051720	GD_P387_036590	DHA2_95787	GD_P424_038770	GD_KO188_044520	noName	Dpy-30 motif-containing protein	GO:0016310;GO:0006796;GO:0006793;GO:0006139;GO:0006725;GO:0046483;GO:1901360;GO:0034641;GO:0006807;GO:0044238;GO:0044237;GO:0071704;GO:0008152;GO:0009987	GO:0019205;GO:0016301;GO:0016772;GO:0005524;GO:0032559;GO:0030554;GO:0035639;GO:0032555;GO:0017076;GO:0008144;GO:0032553;GO:0097367;GO:0000166;GO:1901265;GO:0043168;GO:0036094;GO:0016740;GO:0043167;GO:1901363;GO:0097159;GO:0005488;GO:0003824	none
allStrains312	0.2	GL50803_008955	hypothetical protein	GD_P392_043430	GD_P407_030120	GD_P344_008510;GD_P344_056530	GSB_151012	GD_P64_034410	GD_P458_046720	GD_P427_035000	GD_P387_023610	DHA2_150955	GD_P424_039330	GD_KO188_045050	noName	none	none	none	none
allStrains313	0.15	GL50803_0016943	Kinase: NEK	GD_P392_018850	GD_P407_011720	GD_P344_020760;GD_P344_021050	GSB_151184	GD_P64_015960	GD_P458_032400	GD_P427_011580	GD_P387_004620	DHA2_151100	GD_P424_014480	GD_KO188_032370	noName	Kinase, NEK;Ankyrin repeat protein	GO:0006468;GO:0006464;GO:0036211;GO:0043412;GO:0016310;GO:0006796;GO:0006793;GO:0044267;GO:0019538;GO:0044260;GO:1901564;GO:0043170;GO:0006807;GO:0044238;GO:0044237;GO:0071704;GO:0008152;GO:0009987	GO:0004672;GO:0016773;GO:0016301;GO:0140096;GO:0016772;GO:0005524;GO:0032559;GO:0030554;GO:0035639;GO:0032555;GO:0017076;GO:0008144;GO:0032553;GO:0097367;GO:0000166;GO:1901265;GO:0043168;GO:0036094;GO:0016740;GO:0043167;GO:1901363;GO:0097159;GO:0005488;GO:0003824	none
allStrains314	0.17	GL50803_0017427	CDP-diacylglycerol--serine O-phosphatidyltransferase	GD_P392_034690	GD_P407_024480	GD_P344_058110;GD_P344_059370	GSB_151449	GD_P64_028710	GD_P458_014900	GD_P427_011790	GD_P387_037050	DHA2_153651	GD_P424_052750	GD_KO188_024140	noName	Phosphatidylserine synthase	GO:0008654;GO:0006644;GO:0008610;GO:0044255;GO:0006629;GO:0090407;GO:0019637;GO:0006796;GO:0006793;GO:0044249;GO:1901576;GO:0009058;GO:0044238;GO:0044237;GO:0071704;GO:0008152;GO:0009987	GO:0016780;GO:0016772;GO:0016740;GO:0003824	GO:0016021;GO:0031224;GO:0016020;GO:0110165
allStrains315	0.09	GL50803_008741	Dipeptidyl-peptidase I	GD_P392_045970	GD_P407_046080	GD_P344_002560;GD_P344_059230	GSB_8741	GD_P64_044890	GD_P458_009890	GD_P427_004000	GD_P387_017340	DHA2_8741	GD_P424_007760	GD_KO188_020170	noName	Dipeptidyl-peptidase I	GO:0006508;GO:0019538;GO:1901564;GO:0043170;GO:0006807;GO:0051603;GO:0044257;GO:0044238;GO:0030163;GO:0071704;GO:0044265;GO:0009057;GO:1901565;GO:0044248;GO:1901575;GO:0009056;GO:0008152;GO:0044267;GO:0044260;GO:0044237;GO:0009987	GO:0008234;GO:0070011;GO:0008233;GO:0140096;GO:0016787;GO:0004197;GO:0004175;GO:0003824	GO:0005764;GO:0000323;GO:0005773;GO:0005615;GO:0005576;GO:0016021;GO:0031224;GO:0016020;GO:0043231;GO:0043227;GO:0043229;GO:0043226;GO:0005737;GO:0005622;GO:0110165
allStrains316	0.08	GL50803_0013771	hypothetical protein	GD_P392_000880	GD_P407_036490	GD_P344_029450;GD_P344_029490	GSB_13771	GD_P64_000890	GD_P458_003280	GD_P427_026060	GD_P387_034690	DHA2_13771	GD_P424_036580	GD_KO188_014750	noName	Putative ankyrin repeat protein (Fragment)	none	none	none
allStrains317	0.33	GL50803_0015109	hypothetical protein	GD_P392_014440	GD_P407_042760	GD_P344_030510;GD_P344_059920	GSB_154477	GD_P64_041680	GD_P458_002220	GD_P427_027100	GD_P387_032180	DHA2_153254	GD_P424_035660	GD_KO188_001370	noName	none	none	none	none
allStrains318	0.03	GL50803_0022394	Cyclin	GD_P392_030350	GD_P407_014580	GD_P344_048920;GD_P344_058870	GSB_22394	GD_P64_018840	GD_P458_055980	GD_P427_019490	GD_P387_035160	DHA2_22394	GD_P424_048890	GD_KO188_036910	noName	Cyclin	GO:0044772;GO:0044770;GO:0000079;GO:1904029;GO:0071900;GO:0045859;GO:1903047;GO:0043549;GO:0000278;GO:0051338;GO:0001932;GO:0042325;GO:0051726;GO:0031399;GO:0019220;GO:0051174;GO:0022402;GO:0032268;GO:0051246;GO:0050790;GO:0065009;GO:0007049;GO:0006468;GO:0006464;GO:0036211;GO:0043412;GO:0016310;GO:0051171;GO:0080090;GO:0031323;GO:0060255;GO:0019222;GO:0006796;GO:0006793;GO:0044267;GO:0050794;GO:…	GO:0016538;GO:0019887;GO:0019207;GO:0019901;GO:0019900;GO:0019899;GO:0030234;GO:0098772;GO:0004672;GO:0005515;GO:0016773;GO:0016301;GO:0140096;GO:0016772;GO:0016740;GO:0005488;GO:0003824	GO:0042025;GO:0033648;GO:0033647;GO:0033646;GO:0043656;GO:0033643;GO:0043657;GO:0018995;GO:0000307;GO:1902554;GO:1902911;GO:0005813;GO:0005815;GO:0061695;GO:0015630;GO:0005856;GO:1990234;GO:1902494;GO:0005634;GO:0032991;GO:0043231;GO:0043232;GO:0043227;GO:0043228;GO:0043229;GO:0043226;GO:0005737;GO:0005622;GO:0110165
allStrains319	0.14	GL50803_0010801	Tubulin tyrosine ligase-like 6	GD_P392_028270	GD_P407_016660	GD_P344_050000;GD_P344_056230	GSB_152652	GD_P64_020900	GD_P458_045370	GD_P427_017200	GD_P387_033240	DHA2_151637	GD_P424_041920	GD_KO188_038860	noName	Tubulin tyrosine ligase;Tubulin--tyrosine ligase	GO:0006464;GO:0036211;GO:0043412;GO:0044267;GO:0019538;GO:0044260;GO:1901564;GO:0043170;GO:0006807;GO:0044238;GO:0044237;GO:0071704;GO:0008152;GO:0009987	GO:0016874;GO:0003824;GO:0005524;GO:0032559;GO:0030554;GO:0035639;GO:0032555;GO:0017076;GO:0008144;GO:0032553;GO:0097367;GO:0000166;GO:1901265;GO:0043168;GO:0036094;GO:0043167;GO:1901363;GO:0097159;GO:0005488	none
allStrains320	0.2	GL50803_0027364	putative Diphthamide-ammonia ligase	GD_P392_042900	GD_P407_030620	GD_P344_010510;GD_P344_058480	GSB_151056	GD_P64_034920	GD_P458_047270	GD_P427_034460	GD_P387_024180	DHA2_150916	GD_P424_039820	GD_KO188_045560	noName	Putative Diphthamide-ammonia ligase	none	none	none
allStrains321	0.26	GL50803_0017176	hypothetical protein	GD_P392_042930	GD_P407_030590	GD_P344_010480;GD_P344_058510	GSB_151053	GD_P64_034890	GD_P458_047240	GD_P427_034490	GD_P387_024150	DHA2_150918	GD_P424_039790	GD_KO188_045530	noName	none	none	none	none
allStrains322	0.12	GL50803_0016863	Caffeine-induced death protein 1-like protein	GD_P392_030380	GD_P407_014550	GD_P344_048890;GD_P344_058900	GSB_16863	GD_P64_018810	GD_P458_056010	GD_P427_019520	GD_P387_035130	DHA2_16863	GD_P424_048920	GD_KO188_036880	noName	Poly(A) RNA polymerase protein cid1/ Caffeine-induced death protein 1;Poly(A) RNA polymerase protein cid1	none	none	none
allStrains323	0.23	GL50803_0014828	alpha/beta hydrolase	GD_P392_030370	GD_P407_014560	GD_P344_048900;GD_P344_058890	GSB_152840	GD_P64_018820	GD_P458_056000	GD_P427_019510	GD_P387_035140	DHA2_153311	GD_P424_048910	GD_KO188_036890	noName	FSH1 domain-containing protein;Esterase;Alpha/beta hydrolase	none	none	GO:0005634;GO:0043231;GO:0043227;GO:0043229;GO:0043226;GO:0005737;GO:0005622;GO:0110165
allStrains324	0.14	GL50803_0010802	hypothetical protein	GD_P392_028280	GD_P407_016650	GD_P344_049990;GD_P344_056210	GSB_152651	GD_P64_020890	GD_P458_045360	GD_P427_017210	GD_P387_033230	DHA2_151636	GD_P424_041910	GD_KO188_038850	noName	none	none	none	none
allStrains325	0.22	GL50803_00103883	hypothetical protein	GD_P392_042880	GD_P407_030640	GD_P344_009040;GD_P344_058460	GSB_151058	GD_P64_034940	GD_P458_047290	GD_P427_034440	GD_P387_024200	DHA2_150914	GD_P424_039840	GD_KO188_045580	noName	none	none	none	GO:0016021;GO:0031224;GO:0016020;GO:0110165
allStrains326	0.21	GL50803_0017580	hypothetical protein	GD_P392_046730	GD_P407_046820	GD_P344_003090	GSB_151633	GD_P64_045610	GD_P458_009030	GD_P427_004280	GD_P387_015640	DHA2_151956	GD_P424_008540	GD_KO188_019400	noName	none	none	none	GO:0016021;GO:0031224;GO:0016020;GO:0110165
allStrains328	0.11	GL50803_0093551	Metalloprotease: insulinase family	GD_P392_032310	GD_P407_026850	GD_P344_016450	GSB_150110;GSB_93551	GD_P64_031170	GD_P458_017260	GD_P427_014110	GD_P387_001060	DHA2_93551	GD_P424_023860	GD_KO188_026480	noName	Metalloprotease, insulinase family	GO:0006508;GO:0019538;GO:1901564;GO:0043170;GO:0006807;GO:0044238;GO:0071704;GO:0008152	GO:0008237;GO:0070011;GO:0008233;GO:0140096;GO:0046872;GO:0043169;GO:0016787;GO:0043167;GO:0004222;GO:0005488;GO:0004175;GO:0003824	none
allStrains329	0.16	GL50803_0027602	Nop14-like family protein	GD_P392_032390	GD_P407_026780	GD_P344_016470	GSB_150113;GSB_154480	GD_P64_031090	GD_P458_017240	GD_P427_014080	GD_P387_001090	DHA2_150074	GD_P424_023880	GD_KO188_026450	noName	none	GO:0030490;GO:0042274;GO:0006364;GO:0016072;GO:0042254;GO:0022613;GO:0034470;GO:0006396;GO:0034660;GO:0044085;GO:0071840;GO:0016070;GO:0090304;GO:0010467;GO:0006139;GO:0006725;GO:0046483;GO:1901360;GO:0034641;GO:0043170;GO:0006807;GO:0044238;GO:0044237;GO:0071704;GO:0008152;GO:0009987	none	GO:0032040;GO:0030684;GO:1990904;GO:0032991;GO:0030692;GO:0030689;GO:0030688;GO:0030686;GO:0005730;GO:0031981;GO:0070013;GO:0043233;GO:0031974;GO:0005634;GO:0043231;GO:0043232;GO:0043227;GO:0043228;GO:0043229;GO:0043226;GO:0005622;GO:0110165
allStrains330	0.15	GL50803_0015190	DNA topoisomerase III	GD_P392_045310	GD_P407_045440	GD_P344_001800	GSB_150466;GSB_15190	GD_P64_044250	GD_P458_010630	GD_P427_003300	GD_P387_018090	DHA2_15190	GD_P424_007080	GD_KO188_020830	noName	DNA topoisomerase	GO:0006265;GO:0071103;GO:0051276;GO:0006996;GO:0006259;GO:0016043;GO:0071840;GO:0090304;GO:0006139;GO:0006725;GO:0046483;GO:1901360;GO:0044260;GO:0034641;GO:0043170;GO:0006807;GO:0044238;GO:0044237;GO:0071704;GO:0008152;GO:0009987	GO:0003917;GO:0003916;GO:0016853;GO:0140097;GO:0003677;GO:0003676;GO:1901363;GO:0097159;GO:0005488;GO:0003824	GO:0005634;GO:0043231;GO:0043227;GO:0043229;GO:0043226;GO:0005622;GO:0110165
allStrains331	0.14	GL50803_0013832	D-tyrosyl-tRNA deacylase	GD_P392_022690	GD_P407_008010	GD_P344_028450	GSB_13832;GSB_150577	GD_P64_012260	GD_P458_024090	GD_P427_029650	GD_P387_008320	DHA2_13832	GD_P424_012210	GD_KO188_028760	noName	D-aminoacyl-tRNA deacylase	GO:0106074;GO:0006450;GO:0006399;GO:0065008;GO:0034660;GO:0016070;GO:0090304;GO:0065007;GO:0006139;GO:0006725;GO:0046483;GO:1901360;GO:0034641;GO:0043170;GO:0006807;GO:0044238;GO:0044237;GO:0071704;GO:0008152;GO:0009987;GO:1900831;GO:1900832;GO:1900828;GO:1900829;GO:0006552;GO:0006572;GO:0009083;GO:0019478;GO:0006570;GO:0046416;GO:0009074;GO:0006551;GO:0009081;GO:1901606;GO:0009063;GO:0046395;GO:…	GO:0051499;GO:0002161;GO:0052689;GO:0000049;GO:0140101;GO:0140098;GO:0016788;GO:0003723;GO:0016787;GO:0051500;GO:0003676;GO:1901363;GO:0097159;GO:0005488;GO:0003824;GO:0004812;GO:0016875;GO:0004386;GO:0016874;GO:0016887;GO:0017111;GO:0016462;GO:0016818;GO:0016817;GO:0097358;GO:0106026;GO:0043908	GO:0005737;GO:0005622;GO:0110165
allStrains332	0.16	GL50803_006245	hypothetical protein	GD_P392_008940	GD_P407_003070	GD_P344_007470	GSB_6245	GD_P64_008750	GD_P458_051230;GD_P458_059320	GD_P427_020200	GD_P387_013730	DHA2_6245	GD_P424_049240	GD_KO188_006720	noName	none	none	none	none
allStrains333	0.02	GL50803_0097219	Fibrillarin	GD_P392_000820	GD_P407_036430	GD_P344_052560	GSB_97219	GD_P64_000830	GD_P458_003350;GD_P458_003480	GD_P427_045670	GD_P387_043380	DHA2_97219	GD_P424_005300	GD_KO188_014810	noName	Mediator of RNA polymerase II transcription subunit 36a;rRNA 2-O-methyltransferase fibrillarin;rRNA 2-O-methyltransferase fibrillarin, variant;Fibrillarin-like protein (Fragment);Fibrillarin-like rRNA/tRNA 2-O-methyltransferase	GO:0006364;GO:0016072;GO:0042254;GO:0022613;GO:0034470;GO:0006396;GO:0034660;GO:0044085;GO:0071840;GO:0016070;GO:0090304;GO:0010467;GO:0006139;GO:0006725;GO:0046483;GO:1901360;GO:0034641;GO:0032259;GO:0043170;GO:0000494;GO:1990258;GO:0034963;GO:0033967;GO:0031126;GO:0043144;GO:0016074;GO:0006807;GO:0044238;GO:0044237;GO:0071704;GO:0018364;GO:0016571;GO:0043628;GO:0031123;GO:0016570;GO:0016569;GO:…	GO:0008168;GO:0016741;GO:0003723;GO:0016740;GO:0003676;GO:1990259;GO:1901363;GO:0097159;GO:0042054;GO:0036009;GO:0005488;GO:0008276;GO:0008649;GO:0140102;GO:0008170;GO:0003824;GO:0008173;GO:0008757;GO:0140098;GO:0140096	GO:0031428;GO:0015030;GO:0005732;GO:0032040;GO:0016604;GO:0030684;GO:0005730;GO:0031981;GO:0070013;GO:0043233;GO:0031974;GO:0005654;GO:1990904;GO:0005634;GO:0043231;GO:0043227;GO:0043232;GO:0043228;GO:0032991;GO:0043229;GO:0043226;GO:0005622;GO:0005739;GO:0005737;GO:0110165|GO:0031428;GO:0015030;GO:0005732;GO:0032040;GO:0005730;GO:0016604;GO:0030684;GO:0031981;GO:0070013;GO:0043233;GO:0031974;GO:…
allStrains334	0.12	GL50803_0017465	SMC4-like protein	GD_P392_000800	GD_P407_036410	GD_P344_052540	GSB_17465	GD_P64_000810	GD_P458_003390;GD_P458_003500	GD_P427_045650	GD_P387_043400	DHA2_17465	GD_P424_005280	GD_KO188_014830	noName	none	GO:0051276;GO:0006996;GO:0016043;GO:0071840;GO:0009987	GO:0005524;GO:0032559;GO:0030554;GO:0035639;GO:0032555;GO:0017076;GO:0008144;GO:0032553;GO:0097367;GO:0000166;GO:1901265;GO:0043168;GO:0036094;GO:0043167;GO:1901363;GO:0097159;GO:0005488	GO:0005694;GO:0005634;GO:0043231;GO:0043232;GO:0043227;GO:0043228;GO:0043229;GO:0043226;GO:0005622;GO:0110165
allStrains335	0.03	GL50803_002980	20S proteasome alpha subunit 5	GD_P392_026850	GD_P407_018070	GD_P344_032700	GSB_2980	GD_P64_022310	GD_P458_021460;GD_P458_021560	GD_P427_047940	GD_P387_040510	DHA2_2980	GD_P424_009890	GD_KO188_040190	noName	Proteasome subunit alpha type	GO:0006511;GO:0019941;GO:0043632;GO:0051603;GO:0044257;GO:0030163;GO:0044265;GO:0043161;GO:0010498;GO:0009057;GO:1901565;GO:0044248;GO:1901575;GO:0009056;GO:0006508;GO:0044267;GO:0019538;GO:0044260;GO:1901564;GO:0043170;GO:0010499;GO:0006807;GO:0044238;GO:0044237;GO:0071704;GO:0008152;GO:0009987	GO:0070003;GO:0004298;GO:0004175;GO:0070011;GO:0008233;GO:0140096;GO:0016787;GO:0003824	GO:0019773;GO:0005839;GO:0000502;GO:1905369;GO:1905368;GO:1902494;GO:0005634;GO:0032991;GO:0043231;GO:0043227;GO:0043229;GO:0043226;GO:0005737;GO:0005622;GO:0005829;GO:0110165;GO:0016021;GO:0031224;GO:0016020
allStrains336	0.04	GL50803_005604	NAC domain-containing protein	GD_P392_030280	GD_P407_014640	GD_P344_049020	GSB_5604	GD_P64_018900	GD_P458_055910;GD_P458_056500	GD_P427_019420	GD_P387_035240	DHA2_5604	GD_P424_048820	GD_KO188_036970	noName	NAC domain-containing protein;NAC-A/B domain-containing protein	none	none	GO:0005854;GO:0032991;GO:0005737;GO:0005622;GO:0110165
allStrains337	0.09	GL50803_00113021	putative Acetyl-CoA carboxylase/pyruvate carboxylase fusion protein	GD_P392_032990	GD_P407_026190	GD_P344_017330	GSB_113021	GD_P64_030420	GD_P458_016240	GD_P427_013130	GD_P387_001940	DHA2_113021	GD_P424_024780	GD_KO188_025870	noName	Pyruvate carboxylase	GO:0006633;GO:0006631;GO:0072330;GO:0008610;GO:0044255;GO:0032787;GO:0006629;GO:0046394;GO:0016053;GO:0044283;GO:0019752;GO:0043436;GO:0006082;GO:0044281;GO:0044249;GO:1901576;GO:0009058;GO:0006094;GO:0019319;GO:0046364;GO:0044238;GO:0006006;GO:0019318;GO:0044237;GO:0071704;GO:0006090;GO:0005996;GO:0016051;GO:0005975;GO:0008152;GO:0009987	GO:0003989;GO:0016421;GO:0016885;GO:0016874;GO:0004736;GO:0003824	GO:0009317;GO:1902494;GO:0032991;GO:0005737;GO:0005622;GO:0110165
allStrains338	0.29	GL50803_006010	hypothetical protein	GD_P392_024130	GD_P407_020660	GD_P344_056110	GSB_151532	GD_P64_024960	GD_P458_030750	GD_P427_050580	GD_P387_011620	DHA2_153042	GD_P424_021250	GD_KO188_042820	noName	none	none	none	none
allStrains339	0.08	GL50803_0014971	SMC family protein	GD_P392_023800	GD_P407_021000	GD_P344_049690	GSB_14971	GD_P64_025310	GD_P458_031080	GD_P427_041550;GD_P427_041600	GD_P387_011980	DHA2_14971	GD_P424_021580	GD_KO188_043170	noName	none	none	none	none
allStrains340	0.09	GL50803_00113622	Ankyrin repeat protein 1	GD_P392_040940	GD_P407_032540	GD_P344_011310	GSB_113622	GD_P64_036880	GD_P458_046420	GD_P427_036660	GD_P387_023250	DHA2_113622	GD_P424_050140	GD_KO188_047540	noName	Ankyrin repeat protein 1	none	none	none
allStrains341	0.05	GL50803_003331	malate dehydrogenase	GD_P392_026950	GD_P407_017980	GD_P344_032620	GSB_3331	GD_P64_022220	GD_P458_021690	GD_P427_038610;GD_P427_052700	GD_P387_022480	DHA2_3331	GD_P424_009980	GD_KO188_040100	MDH	Malate dehydrogenase	GO:0006108;GO:0043648;GO:0006099;GO:0009060;GO:0005975;GO:0045333;GO:0015980;GO:0019752;GO:0043436;GO:0006082;GO:0006091;GO:0044281;GO:0055114;GO:0044238;GO:0044237;GO:0071704;GO:0008152;GO:0006734;GO:0009987;GO:0006107	GO:0016615;GO:0030060;GO:0016616;GO:0016614;GO:0016491;GO:0003824	none
allStrains342	0.11	GL50803_0033663	hypothetical protein	GD_P392_009240	GD_P407_002770	GD_P344_007130	GSB_33663	GD_P64_009050	GD_P458_004680	GD_P427_020520;GD_P427_020600	GD_P387_013430	DHA2_33663	GD_P424_004250	GD_KO188_006410	noName	none	none	none	GO:0016021;GO:0031224;GO:0016020;GO:0110165
allStrains343	0.2	GL50803_0017539	putative RNA helicase	GD_P392_007560	GD_P407_004590	GD_P344_046640	GSB_150314	GD_P64_007350	GD_P458_054850	GD_P427_038950;GD_P427_039040	GD_P387_025680	DHA2_150712	GD_P424_016220	GD_KO188_008110	noName	RNA helicase, putative;RNA helicase	GO:0000184;GO:0000956;GO:0006402;GO:0006401;GO:0034655;GO:0016071;GO:0044265;GO:0010629;GO:0044270;GO:0046700;GO:0019439;GO:1901361;GO:0010605;GO:0009892;GO:0009057;GO:0048519;GO:0044248;GO:1901575;GO:0009056;GO:0016070;GO:0010468;GO:0060255;GO:0019222;GO:0090304;GO:0050789;GO:0065007;GO:0006139;GO:0006725;GO:0046483;GO:1901360;GO:0044260;GO:0034641;GO:0043170;GO:0006807;GO:0044238;GO:0044237;GO:…	GO:0004386;GO:0016887;GO:0017111;GO:0016462;GO:0016818;GO:0016817;GO:0005524;GO:0032559;GO:0030554;GO:0035639;GO:0032555;GO:0017076;GO:0008144;GO:0032553;GO:0097367;GO:0016787;GO:0000166;GO:1901265;GO:0043168;GO:0036094;GO:0003676;GO:0043167;GO:1901363;GO:0097159;GO:0005488;GO:0003824;GO:0003723	none
allStrains344	0.14	GL50803_0060163	TLD domain-containing protein	GD_P392_013870	GD_P407_043340	GD_P344_031460	GSB_153800	GD_P64_042250	GD_P458_001200	GD_P427_048900;GD_P427_056620	GD_P387_047180	DHA2_153916	GD_P424_034810	GD_KO188_001880	noName	TLDc domain-containing protein;TLD domain-containing protein	none	none	none
allStrains345	0.19	GL50803_0032509	Guanylate binding protein	GD_P392_020680	GD_P407_009980	GD_P344_055230	GSB_153440	GD_P64_014210	GD_P458_054690	GD_P427_048590;GD_P427_053900	GD_P387_038290	DHA2_151897	GD_P424_045960	GD_KO188_030630	noName	GB1/RHD3-type G domain-containing protein;Guanylate binding protein	none	GO:0005525;GO:0032550;GO:0001883;GO:0032561;GO:0019001;GO:0032549;GO:0001882;GO:0035639;GO:0032555;GO:0017076;GO:0032553;GO:0097367;GO:0000166;GO:1901265;GO:0043168;GO:0036094;GO:0016787;GO:0043167;GO:1901363;GO:0097159;GO:0005488;GO:0003824	GO:0005789;GO:0042175;GO:0012505;GO:0031090;GO:0043227;GO:0043226;GO:0005783;GO:0016021;GO:0031224;GO:0016020;GO:0043231;GO:0043229;GO:0005737;GO:0005622;GO:0110165|GO:0005789;GO:0042175;GO:0012505;GO:0031090;GO:0043227;GO:0043226;GO:0005783;GO:0016020;GO:0016021;GO:0031224;GO:0043231;GO:0043229;GO:0005737;GO:0005622;GO:0110165
allStrains346	0.21	GL50803_0017202	hypothetical protein	GD_P392_004980	GD_P407_007120	GD_P344_037220	GSB_150636	GD_P64_004880	GD_P458_027790	GD_P427_023720	GD_P387_010290	DHA2_151028	GD_P424_033780	GD_KO188_010460	noName	Cation transporting ATPase	none	none	GO:0016021;GO:0031224;GO:0016020;GO:0110165
allStrains347	0.25	GL50803_0028514	hypothetical protein	GD_P392_025460	GD_P407_019400	GD_P344_034570	GSB_150683	GD_P64_023680	GD_P458_029160	GD_P427_024960;GD_P427_053150	GD_P387_010690	DHA2_152694	GD_P424_019890	GD_KO188_041550	noName	none	none	none	none
allStrains349	0.1	GL50803_007195	Glutamate synthase	GD_P392_002050	GD_P407_037670	GD_P344_050400	GSB_7195	GD_P64_002030	GD_P458_053380	GD_P427_049130;GD_P427_054180	GD_P387_045190	DHA2_7195	GD_P424_050930	GD_KO188_013570	GLTAnoName	Sulfide dehydrogenase (Flavoprotein) subunit SudA;Glutamate synthase (NADPH), homotetrameric;Dihydropyrimidine dehydrogenase;Bifunctional 2-polyprenylphenol hydroxylase/glutamate synthase subunit beta;Sulfide dehydrogenase;Glutamate synthase;Sulfide dehydrogenase (Fragment)	GO:0055114;GO:0008152	GO:0051536;GO:0051540;GO:0048037;GO:0016491;GO:0004355;GO:0045181;GO:0015930;GO:0016639;GO:0016638;GO:0005488;GO:0003824	none
allStrains350	0.03	GL50803_00137619	RNA polymerase III subunit C11	GD_P392_026930	GD_P407_018000	GD_P344_032650	GSB_137619	GD_P64_022240	GD_P458_021670	GD_P427_038630;GD_P427_052790	GD_P387_022500	DHA2_137619	GD_P424_009960	GD_KO188_040120	noName	DNA-directed RNA polymerase subunit	GO:0042779;GO:0042780;GO:0043628;GO:0031123;GO:0090501;GO:0006351;GO:0097659;GO:0008033;GO:0032774;GO:0034470;GO:0090305;GO:0006399;GO:0006396;GO:0034660;GO:0034654;GO:0016070;GO:0019438;GO:0018130;GO:1901362;GO:0090304;GO:0034645;GO:0010467;GO:0009059;GO:0044271;GO:0006139;GO:0006725;GO:0046483;GO:1901360;GO:0044260;GO:0044249;GO:1901576;GO:0009058;GO:0034641;GO:0043170;GO:0006807;GO:0044238;GO:…	GO:0003899;GO:0034062;GO:0097747;GO:0008270;GO:0016779;GO:0140098;GO:0046914;GO:0016772;GO:0046872;GO:0043169;GO:0003676;GO:0016740;GO:0043167;GO:1901363;GO:0097159;GO:0005488;GO:0003824	GO:0005730;GO:0031981;GO:0070013;GO:0043233;GO:0031974;GO:0005634;GO:0043231;GO:0043232;GO:0043227;GO:0043228;GO:0043229;GO:0043226;GO:0005622;GO:0005666;GO:0055029;GO:0000428;GO:0030880;GO:0061695;GO:1990234;GO:1902494;GO:0032991;GO:0110165
allStrains351	0.07	GL50803_0016412	putative Heat-shock protein	GD_P392_035580	GD_P407_023930	GD_P344_052640	GSB_16412	GD_P64_027980	GD_P458_014110	GD_P427_000030;GD_P427_054750	GD_P387_019350	DHA2_16412	GD_P424_042150	GD_KO188_023400	noName	Heat-shock protein, putative	GO:0051085;GO:0051084;GO:0006458;GO:0034620;GO:0006986;GO:0035967;GO:0035966;GO:0061077;GO:0042026;GO:0071310;GO:0010033;GO:0006457;GO:0070887;GO:0033554;GO:0042221;GO:0006950;GO:0051716;GO:0050896;GO:0009987	GO:0044183;GO:0051787;GO:0031072;GO:0051082;GO:0005515;GO:0016887;GO:0042623;GO:0017111;GO:0016462;GO:0016818;GO:0016817;GO:0005524;GO:0032559;GO:0030554;GO:0035639;GO:0032555;GO:0017076;GO:0008144;GO:0032553;GO:0097367;GO:0000166;GO:1901265;GO:0043168;GO:0036094;GO:0016787;GO:0043167;GO:1901363;GO:0097159;GO:0005488;GO:0003824	GO:0005737;GO:0005622;GO:0110165
allStrains352	0.15	GL50803_0014694	hypothetical protein	GD_P392_025500	GD_P407_019380	GD_P344_034540	GSB_150679	GD_P64_023650	GD_P458_029110	GD_P427_024930;GD_P427_053120	GD_P387_010660	DHA2_152697	GD_P424_019850	GD_KO188_041530	noName	none	none	none	none
allStrains353	0.11	GL50803_008850	Ankyrin repeat protein 1	GD_P392_024080	GD_P407_020720	GD_P344_049360	GSB_8850	GD_P64_025020	GD_P458_030800	GD_P427_055980;GD_P427_056020	GD_P387_011660	DHA2_8850	GD_P424_021300	GD_KO188_042880	noName	Ankyrin repeat protein 1	none	none	none
allStrains355	0.23	GL50803_004629	hypothetical protein	GD_P392_016640	GD_P407_013890	GD_P344_005870	GSB_152966	GD_P64_018140	GD_P458_037400	GD_P427_029060	GD_P387_024550;GD_P387_024570	DHA2_151834	GD_P424_029450	GD_KO188_034500	noName	none	none	none	none
allStrains356	0.11	GL50803_0021799	Ankyrin repeat protein 2	GD_P392_000220	GD_P407_035830	GD_P344_051440	GSB_21799	GD_P64_000210	GD_P458_004140	GD_P427_046360	GD_P387_034470	DHA2_21799	GD_P424_004690	GD_KO188_015420	noName	Ankyrin repeat protein 2	GO:0045859;GO:0043549;GO:0051338;GO:0001932;GO:0042325;GO:0031399;GO:0019220;GO:0051174;GO:0032268;GO:0051246;GO:0050790;GO:0065009;GO:0051171;GO:0080090;GO:0031323;GO:0060255;GO:0019222;GO:0050794;GO:0050789;GO:0065007	GO:0030165;GO:0019887;GO:0019207;GO:0019904;GO:0030234;GO:0098772;GO:0005515;GO:0005488	none
allStrains360	0.04	GL50803_003367	histone H3	GD_P392_021650	GD_P407_009000	GD_P344_051940	GSB_3367	GD_P64_013280	GD_P458_051580	GD_P427_054620	GD_P387_048020	DHA2_3367	GD_P424_053110;GD_P424_053460	GD_KO188_029650	noName	Histone domain-containing protein	none	GO:0046982;GO:0046983;GO:0005515;GO:0003677;GO:0003676;GO:1901363;GO:0097159;GO:0005488;GO:0098770	GO:0000786;GO:0044815;GO:0000785;GO:0032993;GO:0005694;GO:0005634;GO:0032991;GO:0043232;GO:0043231;GO:0043227;GO:0043228;GO:0043229;GO:0043226;GO:0005622;GO:0110165|GO:0000786;GO:0044815;GO:0000785;GO:0032993;GO:0005694;GO:0005634;GO:0032991;GO:0043231;GO:0043232;GO:0043227;GO:0043228;GO:0043229;GO:0043226;GO:0005622;GO:0110165
allStrains361	0.18	GL50803_0022808	Histidyl-tRNA synthetase	GD_P392_038320	GD_P407_035140	GD_P344_013880	GSB_152605	GD_P64_039590	GD_P458_019830	GD_P427_033340	GD_P387_039160	DHA2_152367	GD_P424_028870;GD_P424_030240	GD_KO188_050230	noName	Histidyl-tRNA synthetase	GO:0032543;GO:0140053;GO:0006427;GO:0006418;GO:0043039;GO:0043038;GO:0006399;GO:0034660;GO:0006520;GO:0016070;GO:0006412;GO:0043043;GO:0006518;GO:0019752;GO:0043436;GO:0043604;GO:0006082;GO:0043603;GO:0090304;GO:0034645;GO:0010467;GO:0009059;GO:0044267;GO:0044281;GO:0044271;GO:1901566;GO:0006139;GO:0019538;GO:0006725;GO:0046483;GO:1901360;GO:0044260;GO:0044249;GO:1901576;GO:0009058;GO:0034641;GO:…	GO:0004812;GO:0016875;GO:0140101;GO:0016874;GO:0140098;GO:0004821;GO:0003824	GO:0005829;GO:0005739;GO:0043231;GO:0043227;GO:0043229;GO:0043226;GO:0005737;GO:0005622;GO:0110165
allStrains362	0.12	GL50803_0013330	hypothetical protein	GD_P392_021660	GD_P407_008990	GD_P344_051950	GSB_152011	GD_P64_013270	GD_P458_051590	GD_P427_054610	GD_P387_048030	DHA2_153803	GD_P424_053100;GD_P424_053470	GD_KO188_029640	noName	none	none	none	none
allStrains364	0.16	GL50803_00113740	hypothetical protein	GD_P392_017090	GD_P407_013460	GD_P344_018900;GD_P344_018890	GSB_154187	GD_P64_017700	GD_P458_034280	GD_P427_009670	GD_P387_002900	DHA2_151863	GD_P424_012790	GD_KO188_034070	noName	none	none	none	GO:0016021;GO:0031224;GO:0016020;GO:0110165
allStrains365	0.1	GL50803_0013838	SET domain-containing protein	GD_P392_042910	GD_P407_030610	GD_P344_010500;GD_P344_058490	GSB_13838	GD_P64_034910	GD_P458_047260	GD_P427_034470	GD_P387_024170	DHA2_13838	GD_P424_039810	GD_KO188_045550	noName	SET domain-containing protein	GO:0051568;GO:0034968;GO:0016571;GO:0018022;GO:0016570;GO:0016569;GO:0018205;GO:0008213;GO:0006479;GO:0006325;GO:0045893;GO:1903508;GO:1902680;GO:0051254;GO:0045935;GO:0010557;GO:0031328;GO:0009891;GO:0010628;GO:0051173;GO:0010604;GO:0031325;GO:0009893;GO:0048522;GO:0048518;GO:0043414;GO:0051276;GO:0018193;GO:0006996;GO:0032259;GO:0006464;GO:0036211;GO:0016043;GO:0071840;GO:0043412;GO:0006355;GO:…	GO:0042800;GO:0018024;GO:0042054;GO:0016279;GO:0016278;GO:0008276;GO:0008170;GO:0008757;GO:0008168;GO:0016741;GO:0140096;GO:0016740;GO:0003824	GO:0005634;GO:0043231;GO:0043227;GO:0043229;GO:0043226;GO:0035097;GO:0034708;GO:0005622;GO:0005654;GO:1990234;GO:0031981;GO:0070013;GO:0043233;GO:0031974;GO:1902494;GO:0032991;GO:0110165
allStrains366	0.39	GL50803_0021367	hypothetical protein	GD_P392_027350	GD_P407_017590	GD_P344_032130;GD_P344_057240	GSB_150816	GD_P64_021810	GD_P458_022130	GD_P427_038220	GD_P387_022090	DHA2_150179	GD_P424_010400	GD_KO188_039730	noName	none	none	none	none
allStrains367	0.2	GL50803_005874	hypothetical protein	GD_P392_036790	GD_P407_022530	GD_P344_000210	GSB_152557	GD_P64_026810	GD_P458_012430	GD_P427_001700	GD_P387_027230;GD_P387_027220	DHA2_152192	GD_P424_005520	GD_KO188_022190	noName	none	none	none	none
allStrains368	0.39	GL50803_008218	Kinase: NEK	GD_P392_021550	GD_P407_009120	GD_P344_051850	GSB_151991	GD_P64_013380	GD_P458_051470	GD_P427_054240	GD_P387_029080;GD_P387_029070	DHA2_153813	GD_P424_046830	GD_KO188_029750	noName	Kinase, NEK;Serine/threonine protein kinase;Kinase/ NEK / Serine/threonine protein kinase	GO:0006468;GO:0006464;GO:0036211;GO:0043412;GO:0016310;GO:0006796;GO:0006793;GO:0044267;GO:0019538;GO:0044260;GO:1901564;GO:0043170;GO:0006807;GO:0044238;GO:0044237;GO:0071704;GO:0008152;GO:0009987	GO:0004672;GO:0004674;GO:0016773;GO:0016301;GO:0140096;GO:0016772;GO:0005524;GO:0032559;GO:0030554;GO:0035639;GO:0032555;GO:0017076;GO:0008144;GO:0032553;GO:0097367;GO:0000166;GO:1901265;GO:0043168;GO:0036094;GO:0016740;GO:0043167;GO:1901363;GO:0097159;GO:0005488;GO:0003824	none
allStrains369	0.21	GL50803_009523	Ankyrin repeat protein 1	GD_P392_023780	GD_P407_021010	GD_P344_049720	GSB_151088	GD_P64_025320	GD_P458_031100	GD_P427_041560;GD_P427_041610	GD_P387_012000	DHA2_153059	GD_P424_021590	GD_KO188_043180	noName	Ankyrin repeat protein 1	none	none	none
allStrains370	0.07	GL50803_0042000	Coiled-coil protein	GD_P392_003360	GD_P407_039000	GD_P344_041760;GD_P344_041770	GSB_42000	GD_P64_003210	GD_P458_042260	GD_P427_031000	GD_P387_020780	DHA2_42000	GD_P424_026190	GD_KO188_012280	noName	Coiled-coil protein	none	none	none
allStrains371	0.17	GL50803_00112059	hypothetical protein	GD_P392_021580;GD_P392_024420	GD_P407_020380	GD_P344_054550	GSB_151243	GD_P64_013350	GD_P458_030370	GD_P427_046550	GD_P387_011400	DHA2_153809	GD_P424_020900	GD_KO188_042540	noName	none	none	none	GO:0016021;GO:0031224;GO:0016020;GO:0110165
allStrains372	0.11	GL50803_0016188	SMC1 beta-like protein	GD_P392_032970	GD_P407_026220	GD_P344_017350	GSB_16188	GD_P64_030450	GD_P458_016220	GD_P427_013090	GD_P387_001950;GD_P387_001970	DHA2_16188	GD_P424_024810	GD_KO188_025900	noName	none	GO:0007064;GO:0000070;GO:0140014;GO:0007062;GO:0000280;GO:0000819;GO:0048285;GO:0098813;GO:1903047;GO:0000278;GO:0007059;GO:0022402;GO:0007049;GO:0051276;GO:0006996;GO:0016043;GO:0071840;GO:0009987	GO:0003682;GO:0046982;GO:0046983;GO:0005515;GO:0005524;GO:0032559;GO:0030554;GO:0035639;GO:0032555;GO:0017076;GO:0008144;GO:0032553;GO:0097367;GO:0000166;GO:1901265;GO:0043168;GO:0036094;GO:0043167;GO:1901363;GO:0097159;GO:0005488	GO:0008278;GO:0000793;GO:0005694;GO:0032991;GO:0043232;GO:0043228;GO:0043229;GO:0043226;GO:0005622;GO:0110165
allStrains373	0.16	GL50803_007648	SMC6 protein	GD_P392_044920	GD_P407_028660	GD_P344_026080	GSB_153809	GD_P64_032990	GD_P458_035790	GD_P427_015750	GD_P387_015360;GD_P387_015370	DHA2_153697	GD_P424_017790	GD_KO188_043630	noName	Putative nucleoside triphosphate hydrolase superfamily, P-loop domain protein	GO:0000724;GO:0000725;GO:0006302;GO:0006310;GO:0006281;GO:0006974;GO:0033554;GO:0006950;GO:0006259;GO:0051716;GO:0050896;GO:0090304;GO:0006139;GO:0006725;GO:0046483;GO:1901360;GO:0044260;GO:0034641;GO:0043170;GO:0006807;GO:0044238;GO:0044237;GO:0071704;GO:0008152;GO:0009987	GO:0016787;GO:0003824	GO:0030915;GO:0106068;GO:0000793;GO:1990234;GO:0005694;GO:1902494;GO:0032991;GO:0043232;GO:0043228;GO:0043229;GO:0043226;GO:0005622;GO:0110165
allStrains374	0.21	GL50803_0016578	hypothetical protein	GD_P392_012230	GD_P407_044980	GD_P344_003890	GSB_152920	GD_P64_043890	GD_P458_008120	GD_P427_032590;GD_P427_032580	GD_P387_016530	DHA2_152535	GD_P424_001210	GD_KO188_003470	noName	none	none	none	none
allStrains376	0.13	GL50803_00102890	putative WD-repeat family protein	GD_P392_019720	GD_P407_010930	GD_P344_021960	GSB_102890;GSB_154382	GD_P64_015130	GD_P458_031550	GD_P427_045220	GD_P387_014080	DHA2_102890	GD_P424_015320	GD_KO188_031520	noName	none;Poly(A)+ RNA export protein	GO:0007094;GO:0071173;GO:0045841;GO:2000816;GO:0071174;GO:0031577;GO:1902100;GO:1905819;GO:0033048;GO:0033046;GO:0051985;GO:0045839;GO:0051784;GO:0030071;GO:1902099;GO:0010965;GO:1905818;GO:2001251;GO:0033047;GO:0033045;GO:1901991;GO:1901988;GO:0007093;GO:0051983;GO:0007088;GO:0045930;GO:0010948;GO:0051783;GO:0000075;GO:1901990;GO:1901987;GO:0033044;GO:0010639;GO:0045786;GO:0007346;GO:0051129;GO:…	GO:0043130;GO:0032182;GO:0005515;GO:0005488;none	GO:1990298;GO:0033597;GO:0000776;GO:0000775;GO:0098687;GO:0099080;GO:0005694;GO:0005634;GO:0032991;GO:0043231;GO:0043232;GO:0043227;GO:0043228;GO:0043229;GO:0043226;GO:0005622;GO:0110165|none
allStrains377	0.19	GL50803_0017386	Ubiquitin-protein ligase E3A	GD_P392_026300	GD_P407_018620	GD_P344_033550;GD_P344_033560	GSB_151650	GD_P64_022880	GD_P458_020830	GD_P427_047350	GD_P387_035910	DHA2_154524	GD_P424_009240	GD_KO188_040750	noName	Ubiquitin-protein ligase E3A	GO:0016567;GO:0032446;GO:0070647;GO:0006464;GO:0036211;GO:0043412;GO:0044267;GO:0019538;GO:0044260;GO:1901564;GO:0043170;GO:0006807;GO:0044238;GO:0044237;GO:0071704;GO:0008152;GO:0009987	GO:0004842;GO:0019787;GO:0016874;GO:0140096;GO:0016740;GO:0003824	none
allStrains378	0.3	GL50803_00111871	hypothetical protein	GD_P392_050330;GD_P392_043580	GD_P407_029970	GD_P344_027780	GSB_150390	GD_P64_034260	GD_P458_023320	GD_P427_044770	GD_P387_007590	DHA2_152864	GD_P424_011530	GD_KO188_044890	noName	none	none	none	none
allStrains379	0.21	GL50803_0021474	hypothetical protein	GD_P392_005410	GD_P407_006690	GD_P344_036750	GSB_151704	GD_P64_005310	GD_P458_027320	GD_P427_023190;GD_P427_023200	GD_P387_009780	DHA2_151063	GD_P424_033360	GD_KO188_010040	noName	none	none	none	none
allStrains380	0.13	GL50803_0017362	hypothetical protein	GD_P392_033650	GD_P407_025530	GD_P344_017650	GSB_153510	GD_P64_029760	GD_P458_015950	GD_P427_012800	GD_P387_002320;GD_P387_002310	DHA2_151417	GD_P424_045730	GD_KO188_025210	noName	none	none	none	none
allStrains381	0.2	GL50803_00137731	CDC45-like protein	GD_P392_025340	GD_P407_019530	GD_P344_034700	GSB_150689	GD_P64_023810	GD_P458_029290	GD_P427_025080;GD_P427_025070	GD_P387_010800	DHA2_152689	GD_P424_020000	GD_KO188_041680	noName	none	GO:0006270;GO:0006261;GO:0006260;GO:0006259;GO:1902977;GO:0071163;GO:0031938;GO:1900087;GO:0000727;GO:1902808;GO:0031935;GO:0090304;GO:0034645;GO:0009059;GO:1901992;GO:1902969;GO:2000045;GO:1902806;GO:0033260;GO:1901989;GO:0044786;GO:0060968;GO:0045931;GO:0090068;GO:0006139;GO:1902275;GO:0045787;GO:1901990;GO:1901987;GO:0006725;GO:0046483;GO:0033044;GO:0000724;GO:1901360;GO:0065004;GO:0007346;GO:…	GO:0003688;GO:0003682;GO:1990837;GO:0003697;GO:0003690;GO:0043565;GO:0003677;GO:0003676;GO:1901363;GO:0097159;GO:0005488	GO:0005656;GO:0036387;GO:0031298;GO:0031261;GO:0043596;GO:0005657;GO:0000228;GO:0032993;GO:0005654;GO:0005694;GO:0031981;GO:0070013;GO:0043233;GO:0031974;GO:0005634;GO:0032991;GO:0043231;GO:0043232;GO:0043227;GO:0043228;GO:0043229;GO:0043226;GO:0005622;GO:0110165
allStrains382	0.19	GL50803_005456	hypothetical protein	GD_P392_042950	GD_P407_030560	GD_P344_058550;GD_P344_008990	GSB_151047	GD_P64_034860	GD_P458_047200	GD_P427_034530	GD_P387_024090	DHA2_150920	GD_P424_039760	GD_KO188_045500	noName	none	none	none	GO:0016021;GO:0031224;GO:0016020;GO:0110165
allStrains383	0.19	GL50803_0017105	Intraflagellar transport protein IFT172	GD_P392_013220	GD_P407_044040	GD_P344_043260	GSB_17105	GD_P64_042900	GD_P458_000860;GD_P458_000850	GD_P427_050110	GD_P387_042160	DHA2_17105	GD_P424_000080	GD_KO188_002550	noName	IFT complex B	GO:0042073;GO:0099118;GO:0098840;GO:0010970;GO:0099111;GO:0030705;GO:0044782;GO:0031503;GO:0120036;GO:0007018;GO:0007017;GO:0030030;GO:0006928;GO:0006886;GO:0034613;GO:0070727;GO:0046907;GO:0051649;GO:0051641;GO:0015031;GO:0045184;GO:0008104;GO:0015833;GO:0042886;GO:0033036;GO:0006996;GO:0071705;GO:0071702;GO:0016043;GO:0071840;GO:0006810;GO:0051234;GO:0051179;GO:0009987	none	GO:0030992;GO:0030990;GO:0036064;GO:0005930;GO:0097014;GO:0032838;GO:0099568;GO:0005929;GO:0005815;GO:0120025;GO:0015630;GO:0005856;GO:0042995;GO:0032991;GO:0043232;GO:0043228;GO:0043229;GO:0043226;GO:0005737;GO:0005622;GO:0110165
allStrains384	0.29	GL50803_008564	Coiled-coil protein	GD_P392_000640	GD_P407_036250	GD_P344_052380	GSB_151739	GD_P64_000650	GD_P458_003650	GD_P427_045500	GD_P387_043560;GD_P387_043570	DHA2_150494	GD_P424_005130	GD_KO188_014990	noName	Coiled-coil protein	none	none	none
allStrains385	0.13	GL50803_009382	Protein farnesyltransferase subunit beta	GD_P392_024500	GD_P407_020330	GD_P344_035560	GSB_9382	GD_P64_024650	GD_P458_030180	GD_P427_055300;GD_P427_025920	GD_P387_011310	DHA2_9382	GD_P424_020770	GD_KO188_042470	noName	Prenyltransferase;Protein farnesyltransferase subunit beta	GO:0018343;GO:0097354;GO:0018342;GO:0006464;GO:0036211;GO:0043412;GO:0044267;GO:0019538;GO:0044260;GO:1901564;GO:0043170;GO:0006807;GO:0044238;GO:0044237;GO:0071704;GO:0008152;GO:0009987	GO:0004660;GO:0008318;GO:0016740;GO:0004659;GO:0016765;GO:0140096;GO:0003824	GO:0005965;GO:1990234;GO:1902494;GO:0032991;GO:0005737;GO:0005622;GO:0110165
allStrains386	0.12	GL50803_0017518	WD40 repeat protein	GD_P392_038150	GD_P407_035310	GD_P344_014130	GSB_17518	GD_P64_039760	GD_P458_019500	GD_P427_032980	GD_P387_042960	DHA2_17518	GD_P424_029990;GD_P424_030000	GD_KO188_050400	noName	none	GO:0071539;GO:1905508;GO:0072698;GO:0044380;GO:0033365;GO:0034613;GO:0070727;GO:0051641;GO:0008104;GO:0033036;GO:0051179;GO:0009987	none	GO:0000242;GO:0005814;GO:0036064;GO:0000922;GO:0005813;GO:0005819;GO:0005929;GO:0005815;GO:0120025;GO:0015630;GO:0005856;GO:0042995;GO:0043232;GO:0043228;GO:0043229;GO:0043226;GO:0005622;GO:0110165
allStrains387	0.06	GL50803_0010260	hypothetical protein	GD_P392_038600	GD_P407_034850	GD_P344_013670	GSB_10260	GD_P64_039290	GD_P458_020120;GD_P458_020130	GD_P427_033530	GD_P387_039350	DHA2_10260	GD_P424_030520	GD_KO188_049950	noName	none	none	none	none
allStrains388	0.13	GL50803_0016650	Kinesin-4	GD_P392_003200	GD_P407_038850	GD_P344_041940	GSB_152108	GD_P64_003060	GD_P458_042410	GD_P427_031170	GD_P387_020940;GD_P387_020950	DHA2_150093	GD_P424_026340	GD_KO188_012430	noName	Kinesin-4;Kinesin motor domain protein/ Kinesin-4	GO:0007018;GO:0007017;GO:0006928;GO:0009987	GO:0003777;GO:0008017;GO:0015631;GO:0003774;GO:0008092;GO:0005515;GO:0017111;GO:0016462;GO:0016818;GO:0016817;GO:0005524;GO:0032559;GO:0030554;GO:0035639;GO:0032555;GO:0017076;GO:0008144;GO:0032553;GO:0097367;GO:0008574;GO:0000166;GO:1901265;GO:0043168;GO:1990939;GO:0036094;GO:0016787;GO:0043167;GO:1901363;GO:0097159;GO:0005488;GO:0016887;GO:0003824	GO:0005874;GO:0099513;GO:0099512;GO:0099081;GO:0099080;GO:0015630;GO:0005856;GO:0005871;GO:0005875;GO:0043232;GO:0043228;GO:0043229;GO:0043226;GO:0032991;GO:0005622;GO:0110165|GO:0005874;GO:0099513;GO:0099512;GO:0099081;GO:0099080;GO:0015630;GO:0005871;GO:0005856;GO:0005875;GO:0043232;GO:0043228;GO:0043229;GO:0043226;GO:0032991;GO:0005622;GO:0110165
allStrains389	0.22	GL50803_0034701	hypothetical protein	GD_P392_007460	GD_P407_004690	GD_P344_046750	GSB_150307	GD_P64_007250	GD_P458_054750	GD_P427_039390	GD_P387_025800;GD_P387_025790	DHA2_150718	GD_P424_016120	GD_KO188_008210	noName	none	none	none	GO:0016021;GO:0031224;GO:0016020;GO:0110165
allStrains390	0.15	GL50803_00113873	hypothetical protein	GD_P392_011880	GD_P407_000120	GD_P344_004170	GSB_152939	GD_P64_011620	GD_P458_007830	GD_P427_050410	GD_P387_016760;GD_P387_016750	DHA2_151353	GD_P424_001470	GD_KO188_003780	noName	none	none	none	GO:0016021;GO:0031224;GO:0016020;GO:0110165
allStrains391	0.15	GL50803_0093550	hypothetical protein	GD_P392_032300	GD_P407_026860	GD_P344_016440	GSB_150109	GD_P64_031180	GD_P458_017270	GD_P427_014120	GD_P387_001050;GD_P387_001040	DHA2_152552	GD_P424_023850	GD_KO188_026490	noName	Putative Zn-dependent peptidase	none	none	none
allStrains393	0.17	GL50803_009007	hypothetical protein	GD_P392_021030	GD_P407_009650	GD_P344_048240	GSB_153058	GD_P64_013890	GD_P458_053530;GD_P458_053520	GD_P427_039770	GD_P387_029230	DHA2_152477	GD_P424_046280	GD_KO188_030300	noName	none	none	none	none
allStrains394	0.18	GL50803_0011355	Kinase: NEK	GD_P392_049620	GD_P407_049070	GD_P344_039090	GSB_150138	GD_P64_047870	GD_P458_040150	GD_P427_006960;GD_P427_006970	GD_P387_031630	DHA2_150610	GD_P424_037190	GD_KO188_016550	noName	Serine/threonine-protein kinase NEK;Kinase, NEK	GO:0006468;GO:0006464;GO:0036211;GO:0043412;GO:0016310;GO:0006796;GO:0006793;GO:0044267;GO:0019538;GO:0044260;GO:1901564;GO:0043170;GO:0006807;GO:0044238;GO:0044237;GO:0071704;GO:0008152;GO:0009987	GO:0004672;GO:0016773;GO:0016301;GO:0140096;GO:0016772;GO:0005524;GO:0032559;GO:0030554;GO:0035639;GO:0032555;GO:0017076;GO:0008144;GO:0032553;GO:0097367;GO:0016740;GO:0000166;GO:1901265;GO:0043168;GO:0036094;GO:0043167;GO:1901363;GO:0097159;GO:0004674;GO:0005488;GO:0003824	none
allStrains395	0.14	GL50803_0091934	hypothetical protein	GD_P392_037320	GD_P407_021980	GD_P344_000830	GSB_152778	GD_P64_026270	GD_P458_011750	GD_P427_002340;GD_P427_002290	GD_P387_040780	DHA2_152173	GD_P424_006190	GD_KO188_021650	noName	none	none	none	GO:0016021;GO:0031224;GO:0016020;GO:0110165
allStrains397	0.18	GL50803_0042676	hypothetical protein	GD_P392_010450	GD_P407_001560	GD_P344_005760	GSB_42676;GSB_153608	GD_P64_010240	GD_P458_006110	GD_P427_028940	GD_P387_024700	DHA2_42676	GD_P424_002940	GD_KO188_005190	noName	none	GO:0031929;GO:0035556;GO:0007165;GO:0023052;GO:0007154;GO:0051716;GO:0050896;GO:0030950;GO:0030952;GO:0051897;GO:0050794;GO:0051896;GO:0050789;GO:0065007;GO:0030010;GO:0007163;GO:0031532;GO:0032956;GO:0032970;GO:1902533;GO:0051493;GO:0009967;GO:0023056;GO:0010647;GO:1902531;GO:0048584;GO:0030036;GO:0030029;GO:0033043;GO:0042325;GO:0043085;GO:0044093;GO:0019220;GO:0051174;GO:0009966;GO:0007010;GO:…	GO:0008047;GO:0030234;GO:0098772	GO:0031932;GO:0038201;GO:0032991;GO:0005622
allStrains398	0.12	GL50803_0013156	Eukaryotic initiation factor 4A	GD_P392_000480	GD_P407_036090	GD_P344_052180;GD_P344_051180	GSB_13156	GD_P64_000490	GD_P458_003870	GD_P427_046100	GD_P387_034230	DHA2_13156	GD_P424_004940	GD_KO188_015150	noName	Helicase, C-terminal domain;Eukaryotic initiation factor 4A	GO:0006413;GO:0006412;GO:0043043;GO:0006518;GO:0043604;GO:0043603;GO:0034645;GO:0010467;GO:0009059;GO:0044267;GO:0044271;GO:1901566;GO:0019538;GO:0044260;GO:0044249;GO:1901576;GO:0009058;GO:0034641;GO:1901564;GO:0043170;GO:0006807;GO:0044238;GO:0044237;GO:0071704;GO:0008152;GO:0009987	GO:0003743;GO:0008135;GO:0090079;GO:0045182;GO:0004386;GO:0005524;GO:0032559;GO:0030554;GO:0016887;GO:0035639;GO:0032555;GO:0017076;GO:0008144;GO:0032553;GO:0097367;GO:0017111;GO:0016462;GO:0016818;GO:0016817;GO:0000166;GO:1901265;GO:0003723;GO:0043168;GO:0036094;GO:0003676;GO:0043167;GO:0003724;GO:0016787;GO:1901363;GO:0097159;GO:0005488;GO:0003729;GO:0140098;GO:0003824	GO:0071013;GO:0005681;GO:0005730;GO:0031981;GO:0070013;GO:0043233;GO:0031974;GO:1990904;GO:1902494;GO:0005634;GO:0032991;GO:0043231;GO:0043232;GO:0043227;GO:0043228;GO:0043229;GO:0043226;GO:0005622;GO:0110165
allStrains399	0.19	GL50803_008803	Ankyrin repeat protein 1	GD_P392_027780	GD_P407_017160	GD_P344_031680;GD_P344_031660	GSB_150786	GD_P64_021380	GD_P458_022570	GD_P427_037770	GD_P387_021620	DHA2_150153	GD_P424_010810	GD_KO188_039320	noName	Ankyrin repeat protein 1	GO:0006468;GO:0006464;GO:0036211;GO:0043412;GO:0016310;GO:0006796;GO:0006793;GO:0044267;GO:0019538;GO:0044260;GO:1901564;GO:0043170;GO:0006807;GO:0044238;GO:0044237;GO:0071704;GO:0008152;GO:0009987	GO:0004672;GO:0016773;GO:0016301;GO:0140096;GO:0016772;GO:0005524;GO:0032559;GO:0030554;GO:0035639;GO:0032555;GO:0017076;GO:0008144;GO:0032553;GO:0097367;GO:0000166;GO:1901265;GO:0043168;GO:0036094;GO:0016740;GO:0043167;GO:1901363;GO:0097159;GO:0005488;GO:0003824	none
allStrains400	0.13	GL50803_0091463	hypothetical protein	GD_P392_027270	GD_P407_017670	GD_P344_032230;GD_P344_057290	GSB_154310	GD_P64_021890	GD_P458_022030	GD_P427_038270	GD_P387_022150	DHA2_150184	GD_P424_010300	GD_KO188_039810	noName	none	none	none	none
allStrains401	0.1	GL50803_0017132	MRP-like ABC transporter	GD_P392_047720	GD_P407_047810	GD_P344_047480	GSB_17132	GD_P64_046610	GD_P458_049650;GD_P458_049640	GD_P427_005430	GD_P387_027770	DHA2_17132	GD_P424_048190	GD_KO188_018370	noName	MRP-like/ multidrug/protein/lipid transport system/ ABC transporter;ABC-type multidrug/protein/lipid transport system, ATPase component;Multidrug resistance-associated protein 1	GO:0042908;GO:0055085;GO:0006810;GO:0051234;GO:0051179;GO:0009987	GO:0008559;GO:0042626;GO:0015399;GO:0022804;GO:0016887;GO:0017111;GO:0016462;GO:0016818;GO:0016817;GO:0022857;GO:0005215;GO:0005524;GO:0032559;GO:0030554;GO:0035639;GO:0032555;GO:0017076;GO:0008144;GO:0032553;GO:0097367;GO:0000166;GO:1901265;GO:0043168;GO:0036094;GO:0016787;GO:0043167;GO:1901363;GO:0097159;GO:0005488;GO:0003824	GO:0016021;GO:0031224;GO:0016020;GO:0110165
allStrains402	0.17	GL50803_0021527	hypothetical protein	GD_P392_035410	GD_P407_023760	GD_P344_044360;GD_P344_044350	GSB_154224	GD_P64_028150	GD_P458_013930	GD_P427_000220	GD_P387_019520	DHA2_151678	GD_P424_042320	GD_KO188_023570	noName	none	none	none	none
allStrains403	0.27	GL50803_0014762	hypothetical protein	GD_P392_048740	GD_P407_049870	GD_P344_038320	GSB_150750	GD_P64_048680	GD_P458_040940	GD_P427_006370	GD_P387_018560	DHA2_150036	GD_P424_037930	GD_KO188_017390	noName	none	none	none	none
allStrains404	0.08	GL50803_009062	Long chain fatty acid CoA ligase 5	GD_P392_023680	GD_P407_021100	GD_P344_049850	GSB_9062	GD_P64_025410	GD_P458_031250	GD_P427_041790	GD_P387_012090	DHA2_9062	GD_P424_021700	GD_KO188_043260;GD_KO188_043300	noName	Long-chain-fatty-acid--CoA ligase;AMP-binding domain-containing protein	GO:0001676;GO:0006631;GO:0044255;GO:0032787;GO:0006629;GO:0019752;GO:0043436;GO:0006082;GO:0044281;GO:0044238;GO:0044237;GO:0071704;GO:0008152;GO:0009987	GO:0016874;GO:0102391;GO:0003996;GO:0031956;GO:0004467;GO:0015645;GO:0016405;GO:0016878;GO:0016877;GO:0003824	none|GO:0016021;GO:0031224;GO:0016020;GO:0110165
allStrains405	0.19	GL50803_0087056	hypothetical protein	GD_P392_028720	GD_P407_016220	GD_P344_040000;GD_P344_039990	GSB_150426	GD_P64_020440	GD_P458_044880	GD_P427_017700	GD_P387_032780	DHA2_151600	GD_P424_041460	GD_KO188_038410	noName	none	GO:0006895;GO:0006892;GO:0016482;GO:0048193;GO:0016192;GO:0046907;GO:0051649;GO:0051641;GO:0006810;GO:0051234;GO:0051179;GO:0009987	none	GO:0005829;GO:0005737;GO:0005622;GO:0110165
allStrains406	0.15	GL50803_0010911	Ankyrin repeat protein 1	GD_P392_008090	GD_P407_004090	GD_P344_027080	GSB_10911	GD_P64_007810	GD_P458_034860	GD_P427_016800;GD_P427_016810	GD_P387_014460	DHA2_10911	GD_P424_016830	GD_KO188_007620	noName	Ankyrin repeat protein 1	none	none	none
allStrains407	0.13	GL50803_00114242	hypothetical protein	GD_P392_008910	GD_P407_003090	GD_P344_007500;GD_P344_007490	GSB_153997	GD_P64_008730	GD_P458_051210	GD_P427_020180	GD_P387_013770	DHA2_152058	GD_P424_049260	GD_KO188_006740	noName	none	none	none	none
allStrains408	0.11	GL50803_0036654	hypothetical protein	GD_P392_026220	GD_P407_018680	GD_P344_033650	GSB_36654	GD_P64_022960	GD_P458_028180	GD_P427_024160;GD_P427_024150	GD_P387_028830	DHA2_36654	GD_P424_019040	GD_KO188_040820	noName	none	none	none	GO:0016021;GO:0031224;GO:0016020;GO:0110165
allStrains409	0.21	GL50803_009307	Ankyrin repeat protein 1	GD_P392_051470	GD_P407_051440	GD_P344_023420;GD_P344_023430	GSB_151725	GD_P64_050120	GD_P458_038850	GD_P427_007740	GD_P387_005530	DHA2_151471	GD_P424_028060	GD_KO188_035960	noName	Ankyrin repeat protein 1	none	none	none
allStrains410	0.22	GL50803_00102654	hypothetical protein	GD_P392_005670	GD_P407_006450	GD_P344_036520	GSB_152583	GD_P64_005540	GD_P458_027040;GD_P458_027030	GD_P427_022950	GD_P387_009740	DHA2_153422	GD_P424_033120	GD_KO188_009870	noName	none	none	none	none
allStrains411	0.11	GL50803_003342	hypothetical protein	GD_P392_011520	GD_P407_000490	GD_P344_004560	GSB_3342	GD_P64_011260	GD_P458_007350;GD_P458_007360	GD_P427_028000	GD_P387_042610	DHA2_3342	GD_P424_001830	GD_KO188_004150	noName	none	none	none	GO:0016021;GO:0031224;GO:0016020;GO:0110165
allStrains412	0.09	GL50803_0010370	putative ATP/GTP binding protein	GD_P392_045250	GD_P407_045380	GD_P344_001620	GSB_10370	GD_P64_044190	GD_P458_010770	GD_P427_003260;GD_P427_003270	GD_P387_042670	DHA2_10370	GD_P424_006980	GD_KO188_020880	noName	ATP/GTP binding protein, putative	GO:1900034;GO:0080135;GO:0080134;GO:0048583;GO:0050794;GO:0050789;GO:0065007	none	none
allStrains413	0.09	GL50803_008388	Ankyrin repeat protein 1	GD_P392_025470	GD_P407_019410	GD_P344_034560	GSB_8388	GD_P64_023690	GD_P458_029150	GD_P427_024950;GD_P427_053140	GD_P387_010680	DHA2_8388	GD_P424_019880	GD_KO188_041560	noName	Ankyrin repeat protein 1;Ankyrin repeat protein	none	none	none
allStrains414	0.11	GL50803_0040376	High cysteine non-variant cyst protein	GD_P392_008290	GD_P407_003820	GD_P344_026870;GD_P344_026880	GSB_40376	GD_P64_007990	GD_P458_035050	GD_P427_016610	GD_P387_014660	DHA2_40376	GD_P424_017020	GD_KO188_007440	noName	HCNC;Variant-specific surface protein	none	none	GO:0016021;GO:0031224;GO:0016020;GO:0110165
allStrains415	0.13	GL50803_0024537	hypothetical protein	GD_P392_036480;GD_P392_036470	GD_P407_022840	GD_P344_055580	GSB_24537	GD_P64_027120	GD_P458_012840	GD_P427_001340	GD_P387_044010	DHA2_24537	GD_P424_043310	GD_KO188_022500	noName	Spindle pole protein, putative	none	none	none
allStrains416	0.2	GL50803_0014602	hypothetical protein	GD_P392_016130	GD_P407_014380	GD_P344_024350	GSB_152404	GD_P64_018640	GD_P458_037960	GD_P427_008640;GD_P427_008650	GD_P387_006370	DHA2_152926	GD_P424_028960	GD_KO188_035050	noName	none	none	none	none
allStrains417	0.2	GL50803_008982	hypothetical protein	GD_P392_019550	GD_P407_011100	GD_P344_021750	GSB_150523	GD_P64_015300	GD_P458_031730	GD_P427_045050	GD_P387_035710	DHA2_150364	GD_P424_015140	GD_KO188_031690;GD_KO188_031700	noName	Hemagglutinin protein-like protein	none	none	none
allStrains418	0.2	GL50803_008358	hypothetical protein	GD_P392_031780	GD_P407_027330	GD_P344_015970	GSB_150089	GD_P64_031640	GD_P458_017740	GD_P427_014560	GD_P387_000570	DHA2_151755	GD_P424_023410	GD_KO188_026960	noName	none	none	none	none
allStrains419	0.17	GL50803_005474	hypothetical protein	GD_P392_024240	GD_P407_020560	GD_P344_054750	GSB_151238	GD_P64_024860	GD_P458_030570	GD_P427_046760	GD_P387_011610	DHA2_153455	GD_P424_021100	GD_KO188_042720	noName	none	none	none	none
allStrains420	0.18	GL50803_0016793	hypothetical protein	GD_P392_006760	GD_P407_005390	GD_P344_054120;GD_P344_054140	GSB_153239	GD_P64_006570	GD_P458_025770	GD_P427_048340	GD_P387_046650	DHA2_154643	GD_P424_047110	GD_KO188_008870	noName	none	none	none	none
allStrains421	0.26	GL50803_0096324	hypothetical protein	GD_P392_048030	GD_P407_048100	GD_P344_047120	GSB_151363	GD_P64_046900	GD_P458_049970	GD_P427_005760;GD_P427_005750	GD_P387_028100	DHA2_154475	GD_P424_048490	GD_KO188_018070	noName	none	none	none	none
allStrains422	0.08	GL50803_0090950	ATP-dependent RNA helicase	GD_P392_012210	GD_P407_045010	GD_P344_003910	GSB_90950	GD_P64_043920	GD_P458_008100	GD_P427_032620;GD_P427_032610	GD_P387_016550	DHA2_90950	GD_P424_001230	GD_KO188_003490	noName	ATP-dependent RNA helicase	GO:0006364;GO:0016072;GO:0042254;GO:0022613;GO:0034470;GO:0006396;GO:0034660;GO:0044085;GO:0071840;GO:0016070;GO:0090304;GO:0010467;GO:0006139;GO:0006725;GO:0046483;GO:1901360;GO:0034641;GO:0043170;GO:0006807;GO:0044238;GO:0044237;GO:0071704;GO:0008152;GO:0009987	GO:0003724;GO:0004386;GO:0140098;GO:0016887;GO:0017111;GO:0016462;GO:0016818;GO:0016817;GO:0003723;GO:0005524;GO:0032559;GO:0030554;GO:0035639;GO:0032555;GO:0017076;GO:0008144;GO:0032553;GO:0097367;GO:0000166;GO:1901265;GO:0043168;GO:0036094;GO:0016787;GO:0003676;GO:0043167;GO:1901363;GO:0097159;GO:0005488;GO:0003824	GO:0005730;GO:0031981;GO:0070013;GO:0043233;GO:0031974;GO:0005634;GO:0043231;GO:0043232;GO:0043227;GO:0043228;GO:0043229;GO:0043226;GO:0005622;GO:0110165
allStrains423	0.09	GL50803_0014702	RRNA biogenesis protein RRP5	GD_P392_014140	GD_P407_043070	GD_P344_030820	GSB_14702	GD_P64_041990	GD_P458_001870;GD_P458_001880	GD_P427_027430	GD_P387_032510	DHA2_14702	GD_P424_035360	GD_KO188_001620	noName	rRNA biogenesis protein RRP5	GO:0006396;GO:0016070;GO:0090304;GO:0010467;GO:0006139;GO:0006725;GO:0046483;GO:1901360;GO:0034641;GO:0043170;GO:0006807;GO:0044238;GO:0044237;GO:0071704;GO:0008152;GO:0009987	GO:0003676;GO:1901363;GO:0097159;GO:0005488;GO:0003723	GO:0032040;GO:0030684;GO:0005730;GO:0031981;GO:0070013;GO:0043233;GO:0031974;GO:1990904;GO:0005634;GO:0032991;GO:0043231;GO:0043232;GO:0043227;GO:0043228;GO:0043229;GO:0043226;GO:0005622;GO:0110165
allStrains424	0.21	GL50803_00113871	hypothetical protein	GD_P392_011900	GD_P407_000100	GD_P344_004160;GD_P344_004140	GSB_152938	GD_P64_011640	GD_P458_007860	GD_P427_050390	GD_P387_016730	DHA2_151355	GD_P424_001450	GD_KO188_003760	noName	none	none	none	none
allStrains425	0.16	GL50803_008465	Ankyrin repeat protein 1	GD_P392_019940	GD_P407_010710	GD_P344_022230;GD_P344_022220	GSB_151806	GD_P64_014900	GD_P458_050160	GD_P427_050810	GD_P387_046030	DHA2_153783	GD_P424_015620	GD_KO188_031300	noName	Ankyrin repeat protein 1	none	none	none
allStrains427	0.22	GL50803_00103365	hypothetical protein	GD_P392_049310	GD_P407_049360	GD_P344_038860	GSB_103365	GD_P64_048170	GD_P458_040450	GD_P427_006700	GD_P387_018170;GD_P387_018180	DHA2_103365	GD_P424_037480	GD_KO188_016830	noName	none	none	none	none
allStrains428	0.06	GL50803_005186	hypothetical protein	GD_P392_045200	GD_P407_045340	GD_P344_001580	GSB_5186	GD_P64_044140	GD_P458_010830	GD_P427_003210;GD_P427_003190	GD_P387_042710	DHA2_5186	GD_P424_006930	GD_KO188_020920	noName	DUF4821 domain-containing protein (Fragment)	none	none	none
allStrains429	0.27	GL50803_0014017	High cysteine membrane protein Group 2	GD_P392_032270	GD_P407_026890	GD_P344_016410	GSB_150107;GSB_150106	GD_P64_031210	GD_P458_017310	GD_P427_014150	GD_P387_001010	DHA2_152554	GD_P424_023820	GD_KO188_026520	noName	High cysteine membrane protein Group 2;Variant-specific surface protein	none	none	GO:0016021;GO:0031224;GO:0016020;GO:0110165
allStrains430	0.33	GL50803_003455	hypothetical protein	GD_P392_016540	GD_P407_013980	GD_P344_024790	GSB_152959	GD_P64_018230	GD_P458_037520;GD_P458_037510	GD_P427_009120	GD_P387_006840	DHA2_150423	GD_P424_029360	GD_KO188_034590	noName	none	none	none	none
allStrains432	0.2	GL50803_00102184	hypothetical protein	GD_P392_038040	GD_P407_035420	GD_P344_014240	GSB_102184	GD_P64_039880	GD_P458_019390	GD_P427_032860;GD_P427_032870	GD_P387_042840	DHA2_102184	GD_P424_029880	GD_KO188_050530	noName	none	none	none	none
allStrains433	0.1	GL50803_006072	Kelch motif-containing protein	GD_P392_027260	GD_P407_017680	GD_P344_032240;GD_P344_057300	GSB_6072	GD_P64_021900	GD_P458_022020	GD_P427_038280	GD_P387_022160	DHA2_6072	GD_P424_010290	GD_KO188_039820	noName	Kelch motif-containing protein	none	none	none
allStrains437	0.2	GL50803_0015304	Ankyrin repeat protein 1	GD_P392_039510	GD_P407_034020	GD_P344_012420;GD_P344_012430	GSB_15304	GD_P64_038400	GD_P458_057030	GD_P427_035820	GD_P387_026600	DHA2_15304	GD_P424_031500	GD_KO188_049020	noName	Ankyrin repeat protein 1	none	none	none
allStrains438	0.14	GL50803_00112258	Sec7 family protein	GD_P392_041750	GD_P407_031760	GD_P344_010320	GSB_150933	GD_P64_036080	GD_P458_047920	GD_P427_040960	GD_P387_030360	DHA2_150801	GD_P424_044150	GD_KO188_046740;GD_KO188_046730	noName	SEC7 domain-containing protein	GO:0032012;GO:0046578;GO:0051056;GO:1902531;GO:0009966;GO:0010646;GO:0023051;GO:0048583;GO:0050794;GO:0050789;GO:0065007	GO:0005086;GO:0005085;GO:0051020;GO:0019899;GO:0098772;GO:0005515;GO:0005488	none
allStrains439	0.34	GL50803_00112428	hypothetical protein	GD_P392_047990	GD_P407_048060	GD_P344_047170;GD_P344_047160	GSB_151360	GD_P64_046860	GD_P458_049930	GD_P427_005710	GD_P387_028060	DHA2_154473	GD_P424_048450	GD_KO188_018110	noName	none	none	none	GO:0016021;GO:0031224;GO:0016020;GO:0110165
allStrains440	0.23	GL50803_007723	PX domain-containing protein	GD_P392_017570	GD_P407_012980	GD_P344_019450;GD_P344_019460	GSB_150229	GD_P64_017230	GD_P458_033770	GD_P427_010210	GD_P387_003360	DHA2_150244	GD_P424_013240	GD_KO188_033600	noName	PX domain-containing protein	none	GO:0035091;GO:0005543;GO:0008289;GO:0043168;GO:0043167;GO:0005488	none
allStrains441	0.3	GL50803_004548	putative Pumilio-family RNA-binding protein	GD_P392_040650	GD_P407_032840	GD_P344_011630	GSB_153347	GD_P64_037180	GD_P458_046120;GD_P458_046110	GD_P427_036970	GD_P387_023060	DHA2_150869	GD_P424_049850	GD_KO188_047840	noName	Serine rich pumilio family rna binding domain protein;Pumilio-family RNA-binding protein, putative;Putative Pumilio-family RNA-binding protein/ Serine rich	GO:0010608;GO:0010468;GO:0060255;GO:0019222;GO:0050789;GO:0065007	GO:0003723;GO:0003676;GO:1901363;GO:0097159;GO:0003729;GO:0005488	GO:0005737;GO:0005622;GO:0110165
allStrains442	0.25	GL50803_004622	hypothetical protein	GD_P392_016670	GD_P407_013850	GD_P344_024940;GD_P344_024950	GSB_152973	GD_P64_018110	GD_P458_037360	GD_P427_009240	GD_P387_006980	DHA2_151837	GD_P424_029490	GD_KO188_034470	noName	none	none	none	GO:0016021;GO:0031224;GO:0016020;GO:0110165
allStrains443	0.08	GL50803_007268	Ankyrin repeat protein 1	GD_P392_016490	GD_P407_014030	GD_P344_024730;GD_P344_024740	GSB_7268	GD_P64_018280	GD_P458_037570	GD_P427_009060	GD_P387_006770	DHA2_7268	GD_P424_029310	GD_KO188_034650	noName	Ankyrin repeat protein 1	none	none	none
allStrains444	0.19	GL50803_0016050	hypothetical protein	GD_P392_010570	GD_P407_001440	GD_P344_005590	GSB_150979	GD_P64_010360	GD_P458_006350	GD_P427_028770	GD_P387_024860;GD_P387_024870	DHA2_152405	GD_P424_002770	GD_KO188_005070	noName	none	none	none	none
allStrains445	0.08	GL50803_0021048	hypothetical protein	GD_P392_002780	GD_P407_038420	GD_P344_042450;GD_P344_042440	GSB_21048	GD_P64_002630	GD_P458_042890	GD_P427_031650	GD_P387_021420	DHA2_21048	GD_P424_026810	GD_KO188_012860	noName	MSP domain-containing protein	none	none	none
allStrains446	0.08	GL50803_0013651	hypothetical protein	GD_P392_040670	GD_P407_032820	GD_P344_011600;GD_P344_011610	GSB_13651	GD_P64_037160	GD_P458_046140	GD_P427_036950	GD_P387_023080	DHA2_13651	GD_P424_049870	GD_KO188_047820	noName	none	none	none	none
allStrains447	0.19	GL50803_0015329	Ankyrin repeat protein 1	GD_P392_018060	GD_P407_012510	GD_P344_019940;GD_P344_019950	GSB_150260	GD_P64_016750	GD_P458_033320	GD_P427_010680	GD_P387_003820	DHA2_151150	GD_P424_013680	GD_KO188_033150	noName	Ankyrin repeat protein 1	none	none	none
allStrains448	0.18	GL50803_0023064	DNA polymerase epsilon: catalytic subunit	GD_P392_033960	GD_P407_025190	GD_P344_017940;GD_P344_017930	GSB_151517	GD_P64_029430	GD_P458_015640	GD_P427_012450	GD_P387_039740	DHA2_151436	GD_P424_045500	GD_KO188_024890	noName	DNA polymerase epsilon, catalytic subunit A;DNA polymerase epsilon, catalytic subunit	GO:0071897;GO:0006260;GO:0006281;GO:0006974;GO:0033554;GO:0006950;GO:0006259;GO:0034654;GO:0051716;GO:0045004;GO:0019438;GO:0006287;GO:0018130;GO:0050896;GO:0006297;GO:1901362;GO:0006272;GO:0090304;GO:0034645;GO:0009059;GO:0045005;GO:0044271;GO:0006139;GO:0006271;GO:0022616;GO:0006725;GO:0046483;GO:1901360;GO:0044260;GO:0044249;GO:1901576;GO:0009058;GO:0000278;GO:0034641;GO:0006284;GO:0006289;GO:…	GO:0003887;GO:0034061;GO:0016779;GO:0140097;GO:0016772;GO:0003677;GO:0008310;GO:0008296;GO:0008297;GO:0000166;GO:1901265;GO:0036094;GO:0016740;GO:0003676;GO:0016895;GO:0004529;GO:0016796;GO:0008408;GO:0004536;GO:0004527;GO:1901363;GO:0097159;GO:0004518;GO:0005488;GO:0016788;GO:0003824;GO:0016787	GO:0008622;GO:0042575;GO:0000228;GO:0061695;GO:1990234;GO:0005694;GO:0031981;GO:0070013;GO:0043233;GO:0031974;GO:1902494;GO:0005634;GO:0032991;GO:0043231;GO:0043232;GO:0043227;GO:0043228;GO:0043229;GO:0043226;GO:0005622;GO:0110165
allStrains449	0.27	GL50803_0021327	ABC transporter: ATP-binding protein	GD_P392_048510	GD_P407_050110	GD_P344_038060;GD_P344_038050	GSB_152851	GD_P64_048910	GD_P458_041200	GD_P427_006150	GD_P387_018800	DHA2_150024	GD_P424_038170	GD_KO188_017620	noName	ABC-type multidrug transport system, ATPase component;ABC transporter, ATP-binding protein	GO:0055085;GO:0006810;GO:0051234;GO:0051179;GO:0009987	GO:0016887;GO:0017111;GO:0016462;GO:0016818;GO:0016817;GO:0005524;GO:0032559;GO:0030554;GO:0035639;GO:0032555;GO:0017076;GO:0008144;GO:0032553;GO:0097367;GO:0000166;GO:1901265;GO:0043168;GO:0036094;GO:0016787;GO:0043167;GO:1901363;GO:0097159;GO:0005488;GO:0022857;GO:0005215;GO:0003824	GO:0016021;GO:0031224;GO:0016020;GO:0005886;GO:0071944;GO:0110165
allStrains450	0.13	GL50803_0017199	Sun/nucleolar protein family protein	GD_P392_005110	GD_P407_006990	GD_P344_037090	GSB_17199	GD_P64_005010	GD_P458_027660	GD_P427_023560;GD_P427_023570	GD_P387_010150	DHA2_17199	GD_P424_033660	GD_KO188_010330	noName	Sun/nucleolar protein family protein;Multisite-specific tRNA m(5)C methyltransferase;none	GO:0030488;GO:0001510;GO:0006400;GO:0043414;GO:0008033;GO:0009451;GO:0034470;GO:0006399;GO:0032259;GO:0006396;GO:0034660;GO:0016070;GO:0043412;GO:0090304;GO:0010467;GO:0006139;GO:0006725;GO:0046483;GO:1901360;GO:0044260;GO:0034641;GO:0043170;GO:0006807;GO:0044238;GO:0044237;GO:0071704;GO:0008152;GO:0009987	GO:0016428;GO:0016427;GO:0008175;GO:0008173;GO:0008757;GO:0140101;GO:0008168;GO:0016741;GO:0140098;GO:0003723;GO:0016740;GO:0003676;GO:1901363;GO:0097159;GO:0005488;GO:0003824	none
allStrains451	0.27	GL50803_0015193	hypothetical protein	GD_P392_045360	GD_P407_045480	GD_P344_001860;GD_P344_001850	GSB_15193	GD_P64_044290	GD_P458_010580	GD_P427_003350	GD_P387_018040	DHA2_15193	GD_P424_007130	GD_KO188_020780	noName	none	none	none	none
allStrains452	0.28	GL50803_005000	35-cyclic nucleotide phosphodiesterase	GD_P392_035050	GD_P407_024120	GD_P344_052890	GSB_153523	GD_P64_028350	GD_P458_014240	GD_P427_052030	GD_P387_038460;GD_P387_038470	DHA2_151390	GD_P424_053920	GD_KO188_023780	noName	35-cyclic nucleotide phosphodiesterase;PDEase domain-containing protein (Fragment)	GO:0007165;GO:0023052;GO:0007154;GO:0051716;GO:0050896;GO:0050794;GO:0050789;GO:0065007;GO:0009987	GO:0004114;GO:0004112;GO:0008081;GO:0042578;GO:0016788;GO:0016787;GO:0003824	GO:0016021;GO:0031224;GO:0016020;GO:0110165
allStrains453	0.27	GL50803_0016731	hypothetical protein	GD_P392_011140	GD_P407_000870	GD_P344_005030	GSB_151936	GD_P64_010890	GD_P458_006880	GD_P427_028220	GD_P387_040010;GD_P387_025420	DHA2_151305	GD_P424_002250	GD_KO188_004520	noName	none	none	none	none
allStrains454	0.06	GL50803_0015995	hypothetical protein	GD_P392_022920	GD_P407_007790	GD_P344_028050;GD_P344_028040	GSB_15995	GD_P64_012030	GD_P458_023690	GD_P427_029350	GD_P387_007900	DHA2_15995	GD_P424_011860	GD_KO188_028530	noName	none	none	none	none
allStrains455	0.13	GL50803_0017413	Cell division control protein CDC19	GD_P392_025200	GD_P407_019670	GD_P344_034850	GSB_150703	GD_P64_023950	GD_P458_029440;GD_P458_029450	GD_P427_025230	GD_P387_010940	DHA2_152675	GD_P424_020140	GD_KO188_041830	noName	none	none	none	none
allStrains456	0.16	GL50803_00112121	hypothetical protein	GD_P392_044300	GD_P407_029280	GD_P344_026640	GSB_150863	GD_P64_033610	GD_P458_035260	GD_P427_016400	GD_P387_014830;GD_P387_014850	DHA2_152909	GD_P424_017210	GD_KO188_044230	noName	none	none	none	GO:0016021;GO:0031224;GO:0016020;GO:0110165
allStrains457	0.31	GL50803_004415	hypothetical protein	GD_P392_006210	GD_P407_005880	GD_P344_035940;GD_P344_035950	GSB_151585	GD_P64_006090	GD_P458_026450	GD_P427_022360	GD_P387_009300	DHA2_153092	GD_P424_032610	GD_KO188_009310	noName	none	none	none	none
allStrains459	0.2	GL50803_0037488	hypothetical protein	GD_P392_042130	GD_P407_031380	GD_P344_009890	GSB_150952	GD_P64_035710	GD_P458_048280	GD_P427_040570;GD_P427_040580	GD_P387_030740	DHA2_150774	GD_P424_043800	GD_KO188_046350	noName	none	none	none	none
allStrains460	0.23	GL50803_0041304	hypothetical protein	GD_P392_006040	GD_P407_006080	GD_P344_036200	GSB_151608	GD_P64_005900	GD_P458_026690	GD_P427_022610	GD_P387_009420	DHA2_153395	GD_P424_032790	GD_KO188_009490;GD_KO188_009500	noName	none	none	none	none
allStrains461	0.23	GL50803_0016603	hypothetical protein	GD_P392_027450;GD_P392_027440	GD_P407_017490	GD_P344_032020	GSB_150808	GD_P64_021710	GD_P458_022220	GD_P427_038110	GD_P387_021970	DHA2_150172	GD_P424_010490	GD_KO188_039630	noName	none	none	none	none
allStrains462	0.33	GL50803_005116	hypothetical protein	GD_P392_042920	GD_P407_030600	GD_P344_058500;GD_P344_010490	GSB_151054	GD_P64_034900	GD_P458_047250	GD_P427_034480	GD_P387_024160	DHA2_150917	GD_P424_039800	GD_KO188_045540	noName	none	none	none	none
allStrains463	0.14	GL50803_0024712	putative Phosphatidylinositol-4-phosphate 5-kinase	GD_P392_029460	GD_P407_015470	GD_P344_040710	GSB_150180	GD_P64_019700	GD_P458_044220	GD_P427_018490;GD_P427_018480	GD_P387_031210	DHA2_154383	GD_P424_040820	GD_KO188_037720	noName	Phosphatidylinositol-4-phosphate 5-kinase/ putative/ MORN domain;Phosphatidylinositol-4-phosphate 5-kinase, putative	GO:0016310;GO:0006796;GO:0006793;GO:0044237;GO:0008152;GO:0009987	GO:0016301;GO:0016772;GO:0016740;GO:0003824	none
allStrains465	0.2	GL50803_0016386	hypothetical protein	GD_P392_002370	GD_P407_038010	GD_P344_042940	GSB_154407	GD_P64_002320	GD_P458_043400	GD_P427_042990	GD_P387_045890	DHA2_153430	GD_P424_027310	GD_KO188_013260	noName	none	none	none	none
allStrains466	0.08	GL50803_00102108	Clathrin heavy chain	GD_P392_045700;GD_P392_045690	GD_P407_045820	GD_P344_002290	GSB_102108	GD_P64_044630	GD_P458_010150	GD_P427_003780	GD_P387_017590	DHA2_102108	GD_P424_007510	GD_KO188_020430	noName	Clathrin heavy chain	GO:0016192;GO:0006886;GO:0034613;GO:0070727;GO:0046907;GO:0051649;GO:0051641;GO:0015031;GO:0045184;GO:0008104;GO:0015833;GO:0042886;GO:0033036;GO:0071705;GO:0071702;GO:0006810;GO:0051234;GO:0051179;GO:0006898;GO:0006897;GO:0009987	GO:0032051;GO:0030276;GO:0005515;GO:0005198;GO:0005488	GO:0071439;GO:0030130;GO:0012510;GO:0030140;GO:0030132;GO:0005905;GO:0030125;GO:0030665;GO:0030136;GO:0030118;GO:0030658;GO:0030660;GO:0030120;GO:0030133;GO:0005798;GO:0030662;GO:0030659;GO:0030135;GO:0012506;GO:0098590;GO:0030117;GO:0048475;GO:0031410;GO:0097708;GO:0098805;GO:0031982;GO:0005794;GO:0098588;GO:0012505;GO:0098797;GO:0098796;GO:0031090;GO:0032991;GO:0043231;GO:0043227;GO:0005886;GO:…
allStrains467	0.18	GL50803_0011034	hypothetical protein	GD_P392_018050	GD_P407_012520	GD_P344_019930	GSB_150259	GD_P64_016760	GD_P458_033330	GD_P427_010670;GD_P427_010660	GD_P387_003810	DHA2_151151	GD_P424_013670	GD_KO188_033170	noName	none	none	none	none
allStrains468	0.09	GL50803_00112408	Nuclear pore complex subunit	GD_P392_047740	GD_P407_047830	GD_P344_047460	GSB_112408	GD_P64_046630	GD_P458_049670	GD_P427_005450	GD_P387_027790	DHA2_112408;DHA2_154451	GD_P424_048210	GD_KO188_018350	noName	Nuclear pore complex subunit	GO:0006913;GO:0051169;GO:0046907;GO:0051649;GO:0051641;GO:0036228;GO:0090435;GO:0000972;GO:0006606;GO:0006810;GO:0051234;GO:0051170;GO:0034504;GO:0051179;GO:0006405;GO:0051168;GO:0017038;GO:0050658;GO:0051236;GO:0050657;GO:0006403;GO:0072594;GO:0015931;GO:0033365;GO:0072657;GO:0006886;GO:0034613;GO:0070727;GO:0051276;GO:0015031;GO:0045184;GO:0008104;GO:0015833;GO:0042886;GO:0033036;GO:0006996;GO:…	GO:0017056;GO:0005198	GO:0005643;GO:0005635;GO:0012505;GO:0031967;GO:0005634;GO:0031975;GO:0044611;GO:0032991;GO:0043231;GO:0043227;GO:0043229;GO:0043226;GO:0005622;GO:0110165|GO:0005643;GO:0005635;GO:0012505;GO:0031967;GO:0005634;GO:0031975;GO:0032991;GO:0044611;GO:0043231;GO:0043227;GO:0043229;GO:0043226;GO:0005622;GO:0110165
allStrains469	0.16	GL50803_0041258	Coiled-coil protein	GD_P392_033180	GD_P407_026010	GD_P344_017120	GSB_153312	GD_P64_030240	GD_P458_016490	GD_P427_013390;GD_P427_013380	GD_P387_001700	DHA2_154601	GD_P424_024580	GD_KO188_025690	noName	Coiled-coil protein	GO:0009168;GO:0009127;GO:0009167;GO:0009126;GO:0009156;GO:0009161;GO:0009124;GO:0009123;GO:1901293;GO:0006753;GO:0090407;GO:0055086;GO:0019637;GO:0034654;GO:0019438;GO:0018130;GO:1901362;GO:0006796;GO:0006793;GO:0044281;GO:0044271;GO:0006139;GO:0006725;GO:0046483;GO:1901360;GO:0044249;GO:1901576;GO:0009058;GO:0034641;GO:0006807;GO:0044238;GO:0044237;GO:0071704;GO:0008152;GO:0009987	GO:0019239;GO:0016787;GO:0003824	none
allStrains470	0.24	GL50803_0097130	Kinase: NEK	GD_P392_000930	GD_P407_036540	GD_P344_029550;GD_P344_029560	GSB_154092	GD_P64_000940	GD_P458_003210	GD_P427_026120	GD_P387_034760	DHA2_150506	GD_P424_036530	GD_KO188_014700	noName	Kinase, NEK;Serine/threonine protein kinase	GO:0006468;GO:0006464;GO:0036211;GO:0043412;GO:0016310;GO:0006796;GO:0006793;GO:0044267;GO:0019538;GO:0044260;GO:1901564;GO:0043170;GO:0006807;GO:0044238;GO:0044237;GO:0071704;GO:0008152;GO:0009987	GO:0004672;GO:0004674;GO:0016773;GO:0016301;GO:0140096;GO:0016772;GO:0005524;GO:0032559;GO:0030554;GO:0035639;GO:0032555;GO:0017076;GO:0008144;GO:0032553;GO:0097367;GO:0000166;GO:1901265;GO:0043168;GO:0036094;GO:0016740;GO:0043167;GO:1901363;GO:0097159;GO:0005488;GO:0003824	none
allStrains471	0.13	GL50803_0016516	EXS family protein	GD_P392_036740	GD_P407_022580	GD_P344_000160;GD_P344_000150	GSB_152560	GD_P64_026860	GD_P458_012480	GD_P427_001650	GD_P387_027280	DHA2_152194	GD_P424_005470	GD_KO188_022240	noName	none	GO:0016036;GO:0009267;GO:0042594;GO:0031669;GO:0031667;GO:0035435;GO:0006817;GO:0098661;GO:0031668;GO:0071496;GO:0009991;GO:0015698;GO:0098656;GO:0009605;GO:0006820;GO:0033554;GO:0006950;GO:0098660;GO:0034220;GO:0007154;GO:0006811;GO:0051716;GO:0050896;GO:0055085;GO:0006810;GO:0051234;GO:0051179;GO:0009987	GO:0000822;GO:0043178;GO:0015114;GO:0015103;GO:0008509;GO:0015318;GO:0015075;GO:0022857;GO:0005215;GO:0008144;GO:0043168;GO:0036094;GO:0043167;GO:0005488	GO:0005794;GO:0012505;GO:0016021;GO:0031224;GO:0016020;GO:0043231;GO:0043227;GO:0005886;GO:0071944;GO:0043229;GO:0043226;GO:0005737;GO:0005622;GO:0110165
allStrains472	0.11	GL50803_003063	hypothetical protein	GD_P392_002790	GD_P407_038430	GD_P344_042430	GSB_3063	GD_P64_002640	GD_P458_042880	GD_P427_031640;GD_P427_031630	GD_P387_021410	DHA2_3063	GD_P424_026800	GD_KO188_012850	noName	none	none	none	GO:0016021;GO:0031224;GO:0016020;GO:0110165
allStrains473	0.12	GL50803_0010034	hypothetical protein	GD_P392_014820	GD_P407_042390	GD_P344_030130;GD_P344_030140	GSB_10034	GD_P64_041320	GD_P458_002640	GD_P427_026810	GD_P387_041200	DHA2_10034	GD_P424_036000	GD_KO188_000940	noName	none	GO:0008285;GO:0042127;GO:0048523;GO:0048519;GO:0050794;GO:0050789;GO:0065007	none	none
allStrains474	0.09	GL50803_0010879	hypothetical protein	GD_P392_051590	GD_P407_051320	GD_P344_023580	GSB_10879	GD_P64_050000	GD_P458_038720	GD_P427_007870;GD_P427_007860	GD_P387_005650	DHA2_10879	GD_P424_028180	GD_KO188_035840	noName	IQ calmodulin-binding motif family protein	none	none	none
allStrains475	0.21	GL50803_0017006	hypothetical protein	GD_P392_037240	GD_P407_022060	GD_P344_000700;GD_P344_000690	GSB_152784	GD_P64_026350	GD_P458_011830	GD_P427_002160	GD_P387_026880	DHA2_152167	GD_P424_006110	GD_KO188_021730	noName	Sfi1 domain-containing protein	none	none	none
allStrains476	0.26	GL50803_0024734	hypothetical protein	GD_P392_016560;GD_P392_016550	GD_P407_013970	GD_P344_024800	GSB_152960	GD_P64_018220	GD_P458_037500	GD_P427_009130	GD_P387_006850	DHA2_150422	GD_P424_029370	GD_KO188_034580	noName	none	none	none	GO:0016021;GO:0031224;GO:0016020;GO:0110165
allStrains477	0.02	GL50803_006812	Tctex-1 family protein	GD_P392_034700	GD_P407_024470	GD_P344_059380;GD_P344_058120	GSB_6812	GD_P64_028700	GD_P458_014890	GD_P427_011780	GD_P387_037040	DHA2_6812	GD_P424_052740	GD_KO188_024130	noName	none	none	none	none
allStrains478	0.24	GL50803_0014858	hypothetical protein	GD_P392_010090	GD_P407_001940	GD_P344_006230;GD_P344_006240	GSB_152348	GD_P64_009880	GD_P458_005640	GD_P427_021510	GD_P387_012510	DHA2_152443	GD_P424_003380	GD_KO188_005570	noName	none	none	none	none
allStrains479	0.45	GL50803_004507	CTP synthase/UTP-ammonia lyase	GD_P392_016600	GD_P407_013930	GD_P344_024840	GSB_4507	GD_P64_018180	GD_P458_037450;GD_P458_037460	GD_P427_009170	GD_P387_006890	DHA2_4507	GD_P424_029410	GD_KO188_034540	noName	CTP synthase	GO:0044210;GO:0006241;GO:0046036;GO:0009209;GO:0009208;GO:0009148;GO:0009147;GO:0009220;GO:0009218;GO:0006541;GO:0009201;GO:0009199;GO:0006221;GO:0009142;GO:0006220;GO:0009141;GO:0072528;GO:0072527;GO:0009064;GO:0009260;GO:0046390;GO:0009259;GO:0019693;GO:0009165;GO:1901293;GO:0009117;GO:1901605;GO:0006753;GO:1901137;GO:0090407;GO:0055086;GO:0006520;GO:0019637;GO:1901135;GO:0034654;GO:0019752;GO:…	GO:0003883;GO:0016879;GO:0016874;GO:0016829;GO:0005524;GO:0032559;GO:0030554;GO:0035639;GO:0032555;GO:0017076;GO:0008144;GO:0032553;GO:0097367;GO:0000166;GO:1901265;GO:0043168;GO:0036094;GO:0043167;GO:0042802;GO:1901363;GO:0097159;GO:0005515;GO:0005488;GO:0003824	none
allStrains480	0.14	GL50803_0012116	putative Lecithin-cholesterol acyl transferase	GD_P392_000310	GD_P407_035920	GD_P344_051330	GSB_150203;GSB_150202	GD_P64_000310	GD_P458_004050	GD_P427_014880	GD_P387_034380	DHA2_154428	GD_P424_004770	GD_KO188_015330	noName	Phosphatidylcholine-sterol O-acyltransferase;Putative Lecithin-cholesterol acyl transferase	GO:0006629;GO:0044238;GO:0071704;GO:0008152	GO:0008374;GO:0016746;GO:0016747;GO:0016740;GO:0003824	none
allStrains481	0.3	GL50803_00102961	ENC6 protein	GD_P392_023950	GD_P407_020850	GD_P344_049510;GD_P344_049520	GSB_102961	GD_P64_025160	GD_P458_030930	GD_P427_041390	GD_P387_011800	DHA2_102961	GD_P424_021430	GD_KO188_043020	noName	Putative alpha/beta hydrolase fold family protein	none	GO:0016787;GO:0003824	none
allStrains482	0.13	GL50803_007350	hypothetical protein	GD_P392_025760	GD_P407_019130	GD_P344_034210;GD_P344_034190	GSB_7350	GD_P64_023390	GD_P458_028710	GD_P427_024640	GD_P387_028350	DHA2_7350	GD_P424_019530	GD_KO188_041260	noName	none	none	none	none
allStrains483	0.17	GL50803_00113365	5-3 exoribonuclease 2	GD_P392_035500	GD_P407_023850	GD_P344_044260	GSB_154219	GD_P64_028060	GD_P458_014020	GD_P427_000120;GD_P427_000130	GD_P387_019430	DHA2_151674	GD_P424_042230	GD_KO188_023480	noName	5-3 exonuclease XPN family;5-3 exoribonuclease 2	GO:0000956;GO:0006402;GO:0006401;GO:0034655;GO:0016071;GO:0044265;GO:0010629;GO:0044270;GO:0046700;GO:0019439;GO:1901361;GO:0010605;GO:0009892;GO:0009057;GO:0048519;GO:0090305;GO:0044248;GO:1901575;GO:0009056;GO:0016070;GO:0010468;GO:0060255;GO:0019222;GO:0090304;GO:0050789;GO:0065007;GO:0006139;GO:0006725;GO:0046483;GO:1901360;GO:0044260;GO:0034641;GO:0043170;GO:0006807;GO:0044238;GO:0044237;GO:…	GO:0008409;GO:0004527;GO:0004518;GO:0016788;GO:0016787;GO:0003676;GO:1901363;GO:0097159;GO:0005488;GO:0003824	none
allStrains484	0.09	GL50803_0021366	Kinase: NEK	GD_P392_027360	GD_P407_017580	GD_P344_032110;GD_P344_057230	GSB_21366	GD_P64_021800	GD_P458_022140	GD_P427_038200	GD_P387_022070	DHA2_21366	GD_P424_010410	GD_KO188_039720	noName	Serine/threonine protein kinase (Fragment);Kinase, NEK	GO:0006468;GO:0006464;GO:0036211;GO:0043412;GO:0016310;GO:0006796;GO:0006793;GO:0044267;GO:0019538;GO:0044260;GO:1901564;GO:0043170;GO:0006807;GO:0044238;GO:0044237;GO:0071704;GO:0008152;GO:0009987	GO:0004674;GO:0004672;GO:0016773;GO:0016301;GO:0140096;GO:0016772;GO:0005524;GO:0032559;GO:0030554;GO:0035639;GO:0032555;GO:0017076;GO:0008144;GO:0032553;GO:0097367;GO:0000166;GO:1901265;GO:0043168;GO:0036094;GO:0016740;GO:0043167;GO:1901363;GO:0097159;GO:0005488;GO:0003824	none
allStrains485	0.1	GL50803_0010978	hypothetical protein	GD_P392_029100	GD_P407_015840	GD_P344_040420	GSB_150397	GD_P64_020050	GD_P458_044500	GD_P427_018140;GD_P427_018190	GD_P387_043670	DHA2_151573	GD_P424_041080	GD_KO188_038020	noName	none	none	none	none
allStrains486	0.18	GL50803_0016520	Sec24-like protein	GD_P392_031670	GD_P407_027440	GD_P344_015840;GD_P344_015850	GSB_150084	GD_P64_031750	GD_P458_017860	GD_P427_014690	GD_P387_000460	DHA2_151749	GD_P424_023310	GD_KO188_027070	noName	none	GO:0006888;GO:0048193;GO:0016192;GO:0006886;GO:0034613;GO:0070727;GO:0046907;GO:0051649;GO:0051641;GO:0015031;GO:0045184;GO:0008104;GO:0015833;GO:0042886;GO:0033036;GO:0071705;GO:0071702;GO:0006810;GO:0051234;GO:0051179;GO:0009987	GO:0008270;GO:0046914;GO:0046872;GO:0043169;GO:0043167;GO:0005488	GO:0030127;GO:0012507;GO:0030134;GO:0030658;GO:0030660;GO:0030120;GO:0030133;GO:0005798;GO:0030662;GO:0030659;GO:0030135;GO:0012506;GO:0030117;GO:0048475;GO:0031410;GO:0097708;GO:0098805;GO:0031982;GO:0098588;GO:0012505;GO:0098796;GO:0031090;GO:0032991;GO:0043227;GO:0043229;GO:0043226;GO:0005737;GO:0005622;GO:0016020;GO:0110165
allStrains487	0.12	GL50803_0087945	Kinase: NEK	GD_P392_018070	GD_P407_012500	GD_P344_019960;GD_P344_019970	GSB_150261	GD_P64_016740	GD_P458_033310	GD_P427_010690	GD_P387_003840	DHA2_151149	GD_P424_013690	GD_KO188_033140	noName	Serine/threonine-protein kinase NEK	GO:0006468;GO:0006464;GO:0036211;GO:0043412;GO:0016310;GO:0006796;GO:0006793;GO:0044267;GO:0019538;GO:0044260;GO:1901564;GO:0043170;GO:0006807;GO:0044238;GO:0044237;GO:0071704;GO:0008152;GO:0009987	GO:0004672;GO:0016773;GO:0016301;GO:0140096;GO:0016772;GO:0005524;GO:0032559;GO:0030554;GO:0035639;GO:0032555;GO:0017076;GO:0008144;GO:0032553;GO:0097367;GO:0004674;GO:0000166;GO:1901265;GO:0043168;GO:0036094;GO:0016740;GO:0043167;GO:1901363;GO:0097159;GO:0005488;GO:0003824	none
allStrains488	0.12	GL50803_001894	putative U3 small nucleolar RNA-associated protein 11	GD_P392_034660	GD_P407_024510	GD_P344_018640;GD_P344_058070	GSB_151452	GD_P64_028740	GD_P458_014930	GD_P427_011820	GD_P387_037090	DHA2_153653	GD_P424_052780	GD_KO188_024170	noName	Putative U3 small nucleolar RNA-associated protein 11	GO:0006364;GO:0016072;GO:0042254;GO:0022613;GO:0034470;GO:0006396;GO:0034660;GO:0044085;GO:0071840;GO:0016070;GO:0090304;GO:0010467;GO:0006139;GO:0006725;GO:0046483;GO:1901360;GO:0034641;GO:0043170;GO:0006807;GO:0044238;GO:0044237;GO:0071704;GO:0008152;GO:0009987	none	GO:0032040;GO:0030684;GO:1990904;GO:0032991;GO:0005730;GO:0031981;GO:0070013;GO:0043233;GO:0031974;GO:0005634;GO:0043231;GO:0043232;GO:0043227;GO:0043228;GO:0043229;GO:0043226;GO:0005622;GO:0110165
allStrains489	0.25	GL50803_0095549	Kinase: NEK	GD_P392_017310	GD_P407_013240	GD_P344_019170	GSB_95549	GD_P64_017490	GD_P458_034040	GD_P427_009940;GD_P427_009930	GD_P387_003080	DHA2_95549	GD_P424_013000	GD_KO188_033850	noName	Kinase, NEK;Ankyrin repeat protein	GO:0006468;GO:0006464;GO:0036211;GO:0043412;GO:0016310;GO:0006796;GO:0006793;GO:0044267;GO:0019538;GO:0044260;GO:1901564;GO:0043170;GO:0006807;GO:0044238;GO:0044237;GO:0071704;GO:0008152;GO:0009987	GO:0004672;GO:0016773;GO:0016301;GO:0140096;GO:0016772;GO:0005524;GO:0032559;GO:0030554;GO:0035639;GO:0032555;GO:0017076;GO:0008144;GO:0032553;GO:0097367;GO:0000166;GO:1901265;GO:0043168;GO:0036094;GO:0016740;GO:0043167;GO:1901363;GO:0097159;GO:0005488;GO:0003824	none
allStrains490	0.22	GL50803_0017288	Ankyrin repeat protein 1	GD_P392_010190	GD_P407_001840	GD_P344_006120;GD_P344_006100	GSB_154284	GD_P64_009980	GD_P458_005750	GD_P427_021640	GD_P387_012390	DHA2_152435	GD_P424_003260	GD_KO188_005470	noName	Ankyrin repeat protein 1	none	none	none
allStrains491	0.23	GL50803_0016430	hypothetical protein	GD_P392_030140	GD_P407_014790	GD_P344_049170	GSB_152991	GD_P64_019040	GD_P458_056690	GD_P427_019240	GD_P387_035410;GD_P387_035400	DHA2_153293	GD_P424_048670	GD_KO188_037110	noName	Transporter	none	none	none
allStrains492	0.43	GL50803_0013438	Ankyrin repeat protein 1	GD_P392_037300	GD_P407_022000	GD_P344_000810	GSB_152780	GD_P64_026290	GD_P458_011770	GD_P427_055260;GD_P427_002270	GD_P387_040800	DHA2_152171	GD_P424_006170	GD_KO188_021670	noName	Ankyrin repeat protein 1;Variant-specific surface protein	GO:0045859;GO:0043549;GO:0051338;GO:0001932;GO:0042325;GO:0031399;GO:0019220;GO:0051174;GO:0032268;GO:0051246;GO:0050790;GO:0065009;GO:0051171;GO:0080090;GO:0031323;GO:0060255;GO:0019222;GO:0050794;GO:0050789;GO:0065007;none	GO:0030165;GO:0019887;GO:0019207;GO:0019904;GO:0030234;GO:0098772;GO:0005515;GO:0005488;none	none|GO:0016021;GO:0031224;GO:0016020;GO:0110165
allStrains493	0.04	GL50803_0011397	TCP-1 chaperonin subunit beta	GD_P392_030040	GD_P407_014890	GD_P344_041350;GD_P344_041360	GSB_11397	GD_P64_019140	GD_P458_043720	GD_P427_019110	GD_P387_041110	DHA2_11397	GD_P424_040290	GD_KO188_037210	noNameCCT2	T-complex protein 1 subunit beta;TCP-1 chaperonin subunit beta;Putative accessory gland protein (Fragment);dGTP triphosphohydrolase (Fragment);TCP-1 chaperonin subunit beta (Fragment);T-complex protein 1 subunit beta (inferred by orthology to a C. elegans protein)	GO:0006457;GO:0009987;GO:0051086;GO:1904874;GO:0090670;GO:0090666;GO:0090685;GO:1904872;GO:1904851;GO:0070203;GO:1904816;GO:0070202;GO:1904814;GO:0051973;GO:0032212;GO:1904358;GO:0051972;GO:0007339;GO:0032206;GO:0035036;GO:0009988;GO:0032210;GO:0051084;GO:2000573;GO:1904356;GO:0032204;GO:0006458;GO:2000278;GO:0007338;GO:0009566;GO:0051131;GO:0051054;GO:2001252;GO:1901998;GO:1904951;GO:0008037;GO:…	GO:0051082;GO:0005515;GO:0005524;GO:0032559;GO:0030554;GO:0035639;GO:0032555;GO:0017076;GO:0008144;GO:0032553;GO:0097367;GO:0000166;GO:1901265;GO:0043168;GO:0036094;GO:0043167;GO:1901363;GO:0097159;GO:0005488;GO:0044183;GO:0031625;GO:0044389;GO:0019899;GO:0016787;GO:0003824	GO:0005832;GO:0101031;GO:0005829;GO:0032991;GO:0005737;GO:0005622;GO:0005618;GO:0030312;GO:0002199;GO:0071944;GO:0045335;GO:0030139;GO:0044297;GO:0005874;GO:0099513;GO:0099512;GO:0099081;GO:0031410;GO:0097708;GO:0031982;GO:0099080;GO:0015630;GO:0005856;GO:0110165;GO:0043229;GO:0043226;GO:0043227;GO:0043232;GO:0043228;GO:0016021;GO:0031224;GO:0016020|GO:0005832;GO:0101031;GO:0005829;GO:0032991;GO:…
allStrains494	0.08	GL50803_0017327	Xaa-Pro dipeptidase	GD_P392_041780	GD_P407_031730	GD_P344_010270;GD_P344_010260	GSB_17327	GD_P64_036050	GD_P458_047950	GD_P427_040920	GD_P387_030390	DHA2_17327	GD_P424_044120	GD_KO188_046700	noNamePEPD	Xaa-Pro dipeptidase;Peptidase M24, structural domain-containing protein (Fragment);M24 family metallopeptidase;Xaa-Pro aminopeptidase;Metallopeptidase family M24;Aminopeptidase P family protein;Peptidase M24, structural domain-containing protein;Putative metallopeptidase	GO:0006508;GO:0019538;GO:1901564;GO:0043170;GO:0006807;GO:0044238;GO:0071704;GO:0008152	GO:0030145;GO:0004177;GO:0008238;GO:0070011;GO:0008233;GO:0046914;GO:0140096;GO:0046872;GO:0043169;GO:0016787;GO:0043167;GO:0008239;GO:0005488;GO:0003824	none
allStrains495	0.06	GL50803_0016820	Ankyrin repeat protein 1	GD_P392_002830	GD_P407_038470	GD_P344_042370;GD_P344_042390	GSB_16820	GD_P64_002680	GD_P458_042840	GD_P427_031590	GD_P387_021370	DHA2_16820	GD_P424_026760	GD_KO188_012810	noName	Ankyrin repeat protein;Ankyrin repeat protein 1	none	none	none
allStrains496	0.07	GL50803_0096460	Alanyl-tRNA synthetase	GD_P392_036000	GD_P407_023300	GD_P344_044810	GSB_96460	GD_P64_027570	GD_P458_013400;GD_P458_013390	GD_P427_000700	GD_P387_019810	DHA2_96460	GD_P424_042820	GD_KO188_022990	ALASnoName	Alanyl-tRNA synthetase, putative;Alanyl-tRNA synthetase;AlanyltRNA synthetase, putative;Translation protein, beta-barrel domain;Alanine--tRNA ligase;Alanyl-tRNA synthetase (Fragment);Alanine--tRNA ligase (Fragment);Alanyl tRNA synthetase (Fragment)	GO:0006419;GO:0006418;GO:0043039;GO:0043038;GO:0006399;GO:0034660;GO:0006520;GO:0016070;GO:0006412;GO:0043043;GO:0006518;GO:0019752;GO:0043436;GO:0043604;GO:0006082;GO:0043603;GO:0090304;GO:0034645;GO:0010467;GO:0009059;GO:0044267;GO:0044281;GO:0044271;GO:1901566;GO:0006139;GO:0019538;GO:0006725;GO:0046483;GO:1901360;GO:0044260;GO:0044249;GO:1901576;GO:0009058;GO:0034641;GO:1901564;GO:0043170;GO:…	GO:0004813;GO:0004812;GO:0016875;GO:0140101;GO:0016874;GO:0140098;GO:0005524;GO:0032559;GO:0030554;GO:0035639;GO:0032555;GO:0017076;GO:0008144;GO:0032553;GO:0097367;GO:0000166;GO:1901265;GO:0043168;GO:0036094;GO:0003676;GO:0043167;GO:1901363;GO:0097159;GO:0016597;GO:0002161;GO:0005488;GO:0031406;GO:0043177;GO:0052689;GO:0003824;GO:0016788;GO:0016787;GO:0000049;GO:0008270;GO:0046914;GO:0003723;GO:…	GO:0005737;GO:0005622;GO:0005739;GO:0043231;GO:0043227;GO:0043229;GO:0043226;GO:0110165|GO:0005737;GO:0005622;GO:0110165
allStrains497	0.13	GL50803_0016339	Glucoamylase S1/S2	GD_P392_011940	GD_P407_000060	GD_P344_004100	GSB_152936	GD_P64_011680	GD_P458_007900	GD_P427_050330;GD_P427_050320	GD_P387_016690	DHA2_151357	GD_P424_001410	GD_KO188_003720	noName	Glucoamylase S1/S2	GO:0008152;none	GO:0004339;GO:0015926;GO:0004553;GO:0016798;GO:0016787;GO:0003824;none	none
allStrains498	0.13	GL50803_0016599	Nucleotidyl cyclase	GD_P392_025890	GD_P407_019010	GD_P344_034030	GSB_151382	GD_P64_023270	GD_P458_028560	GD_P427_024500;GD_P427_024490	GD_P387_028500	DHA2_152957	GD_P424_019410	GD_KO188_041140	noName	Nucleotidyl cyclase	GO:0009190;GO:0009187;GO:0009165;GO:1901293;GO:0035556;GO:0009117;GO:0006753;GO:0090407;GO:0007165;GO:0023052;GO:0055086;GO:0007154;GO:0019637;GO:0034654;GO:0051716;GO:0019438;GO:0018130;GO:0050896;GO:1901362;GO:0006796;GO:0006793;GO:0050794;GO:0044281;GO:0007189;GO:0050789;GO:0019933;GO:0019935;GO:0065007;GO:0044271;GO:0006139;GO:0007188;GO:0007187;GO:0006725;GO:0046483;GO:1901360;GO:0019932;GO:…	GO:0004016;GO:0009975;GO:0016849;GO:0016829;GO:0003824	GO:0005887;GO:0031226;GO:0016021;GO:0031224;GO:0016020;GO:0005886;GO:0071944;GO:0110165
allStrains501	0.03	GL50803_0091220	Kinase: NEK	GD_P392_035540	GD_P407_023890	GD_P344_044220	GSB_91220	GD_P64_028020	GD_P458_014070	GD_P427_000080;GD_P427_000070	GD_P387_019390	DHA2_91220	GD_P424_042190	GD_KO188_023440	noName	Kinase, NEK;Ankyrin repeat protein 1	GO:0006468;GO:0006464;GO:0036211;GO:0043412;GO:0016310;GO:0006796;GO:0006793;GO:0044267;GO:0019538;GO:0044260;GO:1901564;GO:0043170;GO:0006807;GO:0044238;GO:0044237;GO:0071704;GO:0008152;GO:0009987;none	GO:0004672;GO:0016773;GO:0016301;GO:0140096;GO:0016772;GO:0005524;GO:0032559;GO:0030554;GO:0035639;GO:0032555;GO:0017076;GO:0008144;GO:0032553;GO:0097367;GO:0000166;GO:1901265;GO:0004674;GO:0043168;GO:0036094;GO:0016740;GO:0043167;GO:1901363;GO:0097159;GO:0005488;GO:0003824;none	none
allStrains502	0.17	GL50803_009363	hypothetical protein	GD_P392_045730	GD_P407_045850	GD_P344_002260	GSB_152530	GD_P64_044660	GD_P458_010180	GD_P427_003750;GD_P427_003740	GD_P387_017620	DHA2_151988	GD_P424_007480	GD_KO188_020400	noName	none	none	none	none
allStrains503	0.17	GL50803_004191	Kinase: CMGC CDK	GD_P392_029340	GD_P407_015580	GD_P344_040590	GSB_4191	GD_P64_019810	GD_P458_044340	GD_P427_018350;GD_P427_018340	GD_P387_031100	DHA2_4191	GD_P424_040940	GD_KO188_037830	noName	Kinase, CMGC CDK;Serine/threonine protein kinase	GO:0006468;GO:0006464;GO:0036211;GO:0043412;GO:0016310;GO:0006796;GO:0006793;GO:0044267;GO:0019538;GO:0044260;GO:1901564;GO:0043170;GO:0006807;GO:0044238;GO:0044237;GO:0071704;GO:0008152;GO:0009987	GO:0004672;GO:0016773;GO:0016301;GO:0140096;GO:0016772;GO:0004674;GO:0005524;GO:0032559;GO:0030554;GO:0035639;GO:0032555;GO:0017076;GO:0008144;GO:0032553;GO:0097367;GO:0000166;GO:1901265;GO:0043168;GO:0036094;GO:0016740;GO:0043167;GO:1901363;GO:0097159;GO:0005488;GO:0003824	none
allStrains504	0.11	GL50803_009508	Metalloendopeptidase	GD_P392_023860	GD_P407_020930	GD_P344_049620;GD_P344_049610	GSB_9508	GD_P64_025240	GD_P458_031010	GD_P427_041480	GD_P387_011900	DHA2_9508	GD_P424_021510	GD_KO188_043100	noName	Metalloprotease, insulinase family;Zn-dependent peptidase;Metalloendopeptidase	GO:0006508;GO:0019538;GO:1901564;GO:0043170;GO:0006807;GO:0044238;GO:0071704;GO:0008152	GO:0008237;GO:0070011;GO:0008233;GO:0046872;GO:0043169;GO:0140096;GO:0043167;GO:0016787;GO:0004222;GO:0004175;GO:0005488;GO:0003824	none
allStrains505	0.3	GL50803_0017334	hypothetical protein	GD_P392_041990	GD_P407_031520	GD_P344_010030;GD_P344_010020	GSB_150944	GD_P64_035840	GD_P458_048160	GD_P427_040710	GD_P387_030610	DHA2_150789	GD_P424_043920	GD_KO188_046480	noName	none	none	none	none
allStrains506	0.22	GL50803_0061304	hypothetical protein	GD_P392_028640	GD_P407_016300	GD_P344_039900	GSB_150432	GD_P64_020520	GD_P458_044960	GD_P427_017610;GD_P427_017600	GD_P387_032860	DHA2_151606	GD_P424_041540	GD_KO188_038490	noName	SEC7 domain-containing protein	GO:0032012;GO:0046578;GO:0051056;GO:1902531;GO:0009966;GO:0010646;GO:0023051;GO:0048583;GO:0050794;GO:0050789;GO:0065007	GO:0005086;GO:0005085;GO:0051020;GO:0019899;GO:0098772;GO:0005515;GO:0005488	none
allStrains507	0.09	GL50803_0037452	hypothetical protein	GD_P392_027130	GD_P407_017820	GD_P344_032460	GSB_37452	GD_P64_030510;GD_P64_022060	GD_P458_021890	GD_P427_038420	GD_P387_022310	DHA2_37452	GD_P424_010170	GD_KO188_039960	noName	Serine/threonine-protein kinase pctaire-1	GO:0016310;GO:0048870;GO:0051674;GO:0006928;GO:0006796;GO:0006793;GO:0040011;GO:0044237;GO:0051179;GO:0009987;GO:0008152	GO:0016301;GO:0016772;GO:0016740;GO:0003824	GO:0031514;GO:0005929;GO:0120025;GO:0042995;GO:0043226;GO:0110165
allStrains509	0.17	GL50803_00111886	hypothetical protein	GD_P392_031750	GD_P407_027350	GD_P344_015950	GSB_150087	GD_P64_031660	GD_P458_017760	GD_P427_014580;GD_P427_014590	GD_P387_000540	DHA2_151753	GD_P424_023390	GD_KO188_026980	noName	none	none	none	GO:0016021;GO:0031224;GO:0016020;GO:0110165
allStrains510	0.13	GL50803_0010335	putative tRNA methyltransferase subunit	GD_P392_018860	GD_P407_011710	GD_P344_020750;GD_P344_021060	GSB_151185	GD_P64_015950	GD_P458_032390	GD_P427_011590	GD_P387_004630	DHA2_151099	GD_P424_014490	GD_KO188_032360	noName	tRNA (guanine-N(7)-)-methyltransferase	GO:0106004;GO:0036265;GO:0030488;GO:0001510;GO:0006400;GO:0043414;GO:0008033;GO:0009451;GO:0034470;GO:0006399;GO:0032259;GO:0006396;GO:0034660;GO:0016070;GO:0043412;GO:0090304;GO:0010467;GO:0006139;GO:0006725;GO:0046483;GO:1901360;GO:0044260;GO:0034641;GO:0043170;GO:0006807;GO:0044238;GO:0044237;GO:0071704;GO:0008152;GO:0009987	GO:0008176;GO:0016423;GO:0008175;GO:0008173;GO:0000049;GO:0008757;GO:0140101;GO:0008168;GO:0016741;GO:0140098;GO:0003723;GO:0016740;GO:0003676;GO:1901363;GO:0097159;GO:0005488;GO:0003824	GO:0005634;GO:0043231;GO:0043227;GO:0043229;GO:0043226;GO:0043527;GO:0034708;GO:0005622;GO:1990234;GO:1902494;GO:0032991;GO:0110165|GO:0005634;GO:0043231;GO:0043227;GO:0043229;GO:0043226;GO:0043527;GO:0005622;GO:0034708;GO:1990234;GO:1902494;GO:0032991;GO:0110165
allStrains511	0.06	GL50803_0012820	ABC transporter family protein	GD_P392_027320	GD_P407_017620	GD_P344_057260;GD_P344_032160	GSB_12820	GD_P64_021840	GD_P458_022100	GD_P427_038240	GD_P387_022120	DHA2_12820	GD_P424_010370	GD_KO188_039760	noName	p-loop containing nucleoside triphosphate hydrolase superfamily protein/ ABC transporter family protein;ABC transporter family protein (Fragment)	GO:0055085;GO:0006810;GO:0051234;GO:0051179;GO:0009987	GO:0042626;GO:0015399;GO:0022804;GO:0022857;GO:0005215;GO:0016787;GO:0005524;GO:0032559;GO:0030554;GO:0035639;GO:0032555;GO:0017076;GO:0008144;GO:0032553;GO:0097367;GO:0003824;GO:0000166;GO:1901265;GO:0043168;GO:0036094;GO:0043167;GO:1901363;GO:0097159;GO:0005488	GO:0016021;GO:0031224;GO:0016020;GO:0110165
allStrains512	0.17	GL50803_0091099	High cysteine membrane protein Group 2	GD_P392_020220	GD_P407_010450	GD_P344_022560	GSB_151833	GD_P64_014660	GD_P458_050410	GD_P427_043950	GD_P387_038760;GD_P387_038750	DHA2_151076	GD_P424_015840	GD_KO188_031060	noName	High cysteine membrane protein Group 2	none	none	GO:0016021;GO:0031224;GO:0016020;GO:0110165
allStrains513	0.25	GL50803_0010803	Qa-SNARE 5	GD_P392_028290	GD_P407_016640	GD_P344_039480;GD_P344_056200	GSB_152650	GD_P64_020880	GD_P458_045350	GD_P427_017220	GD_P387_033220	DHA2_151635	GD_P424_041900	GD_KO188_038840	noName	t-SNARE coiled-coil homology domain-containing protein	none	none	GO:0016021;GO:0031224;GO:0016020;GO:0110165
allStrains514	0.24	GL50803_0017464	Qb-SNARE 2	GD_P392_000830	GD_P407_036440	GD_P344_052570	GSB_154657	GD_P64_000840	GD_P458_003340;GD_P458_003470	GD_P427_045680	GD_P387_043370	DHA2_150501	GD_P424_005310	GD_KO188_014800	noName	Qb-SNARE 2	none	none	GO:0016021;GO:0031224;GO:0016020;GO:0110165
allStrains515	0.25	GL50803_0014819	hypothetical protein	GD_P392_043410	GD_P407_030140	GD_P344_056550;GD_P344_008530	GSB_151014	GD_P64_034430	GD_P458_046740	GD_P427_034980	GD_P387_023630	DHA2_150953	GD_P424_039350	GD_KO188_045070	noName	none	none	none	none
allStrains516	0.29	GL50803_009128	hypothetical protein	GD_P392_030180	GD_P407_014750	GD_P344_049130	GSB_152989	GD_P64_019000	GD_P458_056650	GD_P427_019280	GD_P387_035360	DHA2_153296	GD_P424_048710	GD_KO188_037070	noName	none	none	none	none
allStrains517	0.23	GL50803_0015958	Ankyrin repeat protein 1	GD_P392_013380	GD_P407_043860;GD_P407_052350	GD_P344_030930	GSB_153576	GD_P64_042760	GD_P458_001740	GD_P427_027530	GD_P387_032620	DHA2_154347	GD_P424_035260	GD_KO188_002410	noName	Ser/Thr protein kinase;Ankyrin repeat protein 1	GO:0016310;GO:0006796;GO:0006793;GO:0044237;GO:0008152;GO:0009987	GO:0016301;GO:0016772;GO:0016740;GO:0003824	none
allStrains518	0.42	GL50803_0017599	hypothetical protein	GD_P392_045980	GD_P407_046090	GD_P344_002570;GD_P344_059240	GSB_152291	GD_P64_044900	GD_P458_009880	GD_P427_004010	GD_P387_017330	DHA2_152816	GD_P424_007770	GD_KO188_020160	noName	none	none	none	none
allStrains519	0.08	GL50803_0016220	Ankyrin repeat protein 1	GD_P392_044080	GD_P407_029500	GD_P344_008290	GSB_16220	GD_P64_033770	GD_P458_054060;GD_P458_054070	GD_P427_047480	GD_P387_036410	DHA2_16220	GD_P424_051610	GD_KO188_044430	noName	Ankyrin repeat protein 1	GO:0045859;GO:0043549;GO:0051338;GO:0001932;GO:0042325;GO:0031399;GO:0019220;GO:0051174;GO:0032268;GO:0051246;GO:0050790;GO:0065009;GO:0051171;GO:0080090;GO:0031323;GO:0060255;GO:0019222;GO:0050794;GO:0050789;GO:0065007	GO:0030165;GO:0019887;GO:0019207;GO:0019904;GO:0030234;GO:0098772;GO:0005515;GO:0005488	none
allStrains520	0.07	GL50803_0017060	Ankyrin repeat protein 1	GD_P392_008210	GD_P407_003970;GD_P407_003910	GD_P344_026970	GSB_17060	GD_P64_007910	GD_P458_034970	GD_P427_016700	GD_P387_014560	DHA2_17060	GD_P424_016940	GD_KO188_007520	noName	Ankyrin repeat protein 1	none	none	none
allStrains521	0.12	GL50803_0016328	DRAP deaminase	GD_P392_023810	GD_P407_020980	GD_P344_049670	GSB_16328	GD_P64_025290	GD_P458_031060	GD_P427_041530;GD_P427_041580	GD_P387_011960	DHA2_16328	GD_P424_021560	GD_KO188_043150	noName	DRAP deaminase;tRNA pseudouridine synthase	GO:0001522;GO:0009451;GO:0016070;GO:0043412;GO:0090304;GO:0006139;GO:0006725;GO:0046483;GO:1901360;GO:0034641;GO:0043170;GO:0006807;GO:0044238;GO:0044237;GO:0071704;GO:0008152;GO:0009987	GO:0009982;GO:0016866;GO:0016853;GO:0003723;GO:0003676;GO:1901363;GO:0097159;GO:0005488;GO:0003824	none
allStrains522	0.05	GL50803_007953	Arsenical pump-driving ATPase	GD_P392_016880	GD_P407_013670	GD_P344_018690	GSB_7953	GD_P64_017910	GD_P458_058210;GD_P458_034510	GD_P427_009450	GD_P387_002630	DHA2_7953	GD_P424_029710	GD_KO188_034270	noName	ATPase ASNA1 homolog;Arsenical pump-driving ATPase	GO:0045048;GO:0007029;GO:0051205;GO:0010256;GO:0090150;GO:0033365;GO:0072657;GO:0061024;GO:0034613;GO:0070727;GO:0051641;GO:0045184;GO:0008104;GO:0033036;GO:0006996;GO:0016043;GO:0071840;GO:0051234;GO:0051179;GO:0006620;GO:0009987;GO:0045047;GO:0072599;GO:0006612;GO:0070972;GO:0072594;GO:0006605;GO:0006886;GO:0046907;GO:0051649;GO:0015031;GO:0015833;GO:0042886;GO:0071705;GO:0071702;GO:0071722;GO:…	GO:0016887;GO:0017111;GO:0016462;GO:0016818;GO:0016817;GO:0005524;GO:0032559;GO:0030554;GO:0035639;GO:0032555;GO:0017076;GO:0008144;GO:0032553;GO:0097367;GO:0046872;GO:0043169;GO:0000166;GO:1901265;GO:0043168;GO:0036094;GO:0016787;GO:0043167;GO:1901363;GO:0097159;GO:0005488;GO:0003824;GO:0015446;GO:1901683;GO:0042625;GO:0008509;GO:0022853;GO:0042626;GO:0015399;GO:0022804;GO:0015318;GO:0015075;GO:…	GO:0005783;GO:0012505;GO:0043231;GO:0043227;GO:0043229;GO:0043226;GO:0005737;GO:0005622;GO:0043529;GO:0032991;GO:0110165
allStrains523	0.2	GL50803_0017036	SET domain-containing protein	GD_P392_029430	GD_P407_015490	GD_P344_040680;GD_P344_040670	GSB_150177	GD_P64_019720	GD_P458_044250	GD_P427_018450	GD_P387_031180	DHA2_154386	GD_P424_040850	GD_KO188_037740	noName	SET domain-containing protein	GO:0034968;GO:0016571;GO:0018022;GO:0016570;GO:0016569;GO:0018205;GO:0008213;GO:0006479;GO:0006325;GO:0043414;GO:0051276;GO:0018193;GO:0006996;GO:0032259;GO:0006464;GO:0036211;GO:0016043;GO:0071840;GO:0043412;GO:0044267;GO:0019538;GO:0044260;GO:1901564;GO:0043170;GO:0006807;GO:0044238;GO:0044237;GO:0071704;GO:0008152;GO:0009987	GO:0018024;GO:0042054;GO:0016279;GO:0016278;GO:0008276;GO:0008170;GO:0008757;GO:0008168;GO:0016741;GO:0140096;GO:0016740;GO:0003824	GO:0005634;GO:0043231;GO:0043227;GO:0043229;GO:0043226;GO:0005622;GO:0110165
allStrains524	0.08	GL50803_00d40995;GL50803_0040995	IFT complex B	GD_P392_033410	GD_P407_026360	GD_P344_016870	GSB_40995	GD_P64_030000	GD_P458_016780	GD_P427_013660	GD_P387_001460	DHA2_40995	GD_P424_024300	GD_KO188_025450	noName	IFT complex B;Intraflagellar transport protein 52	GO:0042073;GO:0099118;GO:0098840;GO:0010970;GO:0099111;GO:0030705;GO:0060271;GO:0044782;GO:0120031;GO:0031503;GO:0120036;GO:0007018;GO:0030031;GO:0007017;GO:0070925;GO:0030030;GO:0006928;GO:0006886;GO:0034613;GO:0070727;GO:0046907;GO:0051649;GO:0051641;GO:0015031;GO:0045184;GO:0008104;GO:0022607;GO:0015833;GO:0042886;GO:0033036;GO:0006996;GO:0071705;GO:0044085;GO:0071702;GO:0016043;GO:0071840;GO:…	none	GO:0005929;GO:0120025;GO:0031514;GO:0042995;GO:0030992;GO:0030990;GO:0005814;GO:0005815;GO:0015630;GO:0005856;GO:0043226;GO:0032991;GO:0043232;GO:0043228;GO:0043229;GO:0005622;GO:0110165|GO:0005929;GO:0120025;GO:0031514;GO:0042995;GO:0030992;GO:0030990;GO:0005814;GO:0005815;GO:0015630;GO:0043226;GO:0005856;GO:0032991;GO:0043232;GO:0043228;GO:0043229;GO:0005622;GO:0110165
allStrains525	0.1	GL50803_0014827	Ribosomal protein S11	GD_P392_030360	GD_P407_014570	GD_P344_058880;GD_P344_048910	GSB_14827	GD_P64_018830	GD_P458_055990	GD_P427_019500	GD_P387_035150	DHA2_14827	GD_P424_048900	GD_KO188_036900	RPS11	Ribosomal protein S11;Small subunit ribosomal protein S11e;Archaeal ribosomal protein S17P;Component of cytosolic 80S ribosome and 40S small subunit	GO:0006412;GO:0043043;GO:0006518;GO:0043604;GO:0043603;GO:0034645;GO:0010467;GO:0009059;GO:0044267;GO:0044271;GO:1901566;GO:0019538;GO:0044260;GO:0044249;GO:1901576;GO:0009058;GO:0034641;GO:1901564;GO:0043170;GO:0006807;GO:0044238;GO:0044237;GO:0071704;GO:0008152;GO:0009987	GO:0003735;GO:0005198;GO:0019843;GO:0003723;GO:0003676;GO:1901363;GO:0097159;GO:0005488	GO:0005840;GO:0043232;GO:0043228;GO:0043229;GO:0043226;GO:0005622;GO:0022627;GO:0022626;GO:0015935;GO:0005829;GO:0044391;GO:1990904;GO:0032991;GO:0005737;GO:0110165;GO:0005886;GO:0071944;GO:0016020
allStrains526	0.15	GL50803_003546	Kinase: NEK	GD_P392_049730	GD_P407_048960	GD_P344_039220;GD_P344_039210	GSB_150133	GD_P64_047760	GD_P458_040010	GD_P427_007080	GD_P387_031750	DHA2_150615	GD_P424_037080	GD_KO188_016440	noName	Kinase, NEK;Serine/threonine protein kinase	GO:0006468;GO:0006464;GO:0036211;GO:0043412;GO:0016310;GO:0006796;GO:0006793;GO:0044267;GO:0019538;GO:0044260;GO:1901564;GO:0043170;GO:0006807;GO:0044238;GO:0044237;GO:0071704;GO:0008152;GO:0009987	GO:0004672;GO:0004674;GO:0016773;GO:0016301;GO:0140096;GO:0016772;GO:0005524;GO:0032559;GO:0030554;GO:0035639;GO:0032555;GO:0017076;GO:0008144;GO:0032553;GO:0097367;GO:0000166;GO:1901265;GO:0043168;GO:0036094;GO:0016740;GO:0043167;GO:1901363;GO:0097159;GO:0005488;GO:0003824	none
allStrains527	0.11	GL50803_0024505	hypothetical protein	GD_P392_013430	GD_P407_043790	GD_P344_030990	GSB_24505	GD_P64_042710	GD_P458_001680;GD_P458_001670	GD_P427_027600	GD_P387_032680	DHA2_24505	GD_P424_035210	GD_KO188_002360	noName	none	none	none	none
allStrains528	0.13	GL50803_0016376	putative ATP-dependent RNA helicase p47	GD_P392_014400	GD_P407_042790	GD_P344_030540;GD_P344_059950	GSB_16376	GD_P64_041710	GD_P458_002200	GD_P427_027130	GD_P387_032210	DHA2_16376	GD_P424_035640	GD_KO188_001340	noNameUAP56	Spliceosome RNA helicase BAT1;ATP-dependent RNA helicase, putative;DEAD/DEAH box helicase;Superfamily II DNA and RNA helicase;ATP-dependent RNA helicase UAP56;DEAD-box ATP-dependent RNA helicase 56;ATP-dependent RNA helicase p47, putative	GO:0000398;GO:0000377;GO:0000375;GO:0008380;GO:0006397;GO:0016071;GO:0006396;GO:0016070;GO:0090304;GO:0010467;GO:0006139;GO:0006725;GO:0046483;GO:1901360;GO:0034641;GO:0043170;GO:0006807;GO:0044238;GO:0044237;GO:0071704;GO:0008152;GO:0009987;none	GO:0004386;GO:0005524;GO:0032559;GO:0030554;GO:0035639;GO:0032555;GO:0017076;GO:0008144;GO:0032553;GO:0097367;GO:0016887;GO:0000166;GO:1901265;GO:0043168;GO:0017111;GO:0016462;GO:0016818;GO:0016817;GO:0036094;GO:0003676;GO:0043167;GO:0016787;GO:1901363;GO:0097159;GO:0005488;GO:0003724;GO:0003824;GO:0140098;GO:0003723	GO:0000346;GO:0005730;GO:0005634;GO:0031981;GO:0070013;GO:0043233;GO:0031974;GO:0043231;GO:0043227;GO:0043229;GO:0043226;GO:0043232;GO:0043228;GO:0005622;GO:0032991;GO:0005739;GO:0005737;GO:0110165|GO:0000346;GO:0005634;GO:0005730;GO:0043231;GO:0043227;GO:0031981;GO:0070013;GO:0043233;GO:0031974;GO:0043229;GO:0043226;GO:0032991;GO:0005622;GO:0043232;GO:0043228;GO:0005739;GO:0005737;GO:0110165|GO:…
allStrains529	0.27	GL50803_00112810	hypothetical protein	GD_P392_032210	GD_P407_026950	GD_P344_016360	GSB_150104	GD_P64_031270	GD_P458_017370	GD_P427_014200	GD_P387_000930;GD_P387_000940	DHA2_152557	GD_P424_023760	GD_KO188_026580	noName	none	none	none	none
allStrains530	0.24	GL50803_0016888	hypothetical protein	GD_P392_027240	GD_P407_017700	GD_P344_057320;GD_P344_032270	GSB_154309	GD_P64_021920	GD_P458_022000	GD_P427_038300	GD_P387_022180	DHA2_150186	GD_P424_010270	GD_KO188_039840	noName	none	none	none	GO:0016021;GO:0031224;GO:0016020;GO:0110165
allStrains531	0.2	GL50803_0034179	hypothetical protein	GD_P392_046880	GD_P407_046970	GD_P344_003260	GSB_34179	GD_P64_045760	GD_P458_008870	GD_P427_004470;GD_P427_004460	GD_P387_015810	DHA2_34179	GD_P424_008690	GD_KO188_019250	noName	Putative membrane spanning protein (Fragment)	none	none	none
allStrains532	0.33	GL50803_0016912	hypothetical protein	GD_P392_000290	GD_P407_035900	GD_P344_051360;GD_P344_018950	GSB_152462	GD_P64_000280	GD_P458_004070	GD_P427_009740	GD_P387_034400	DHA2_154427	GD_P424_004750	GD_KO188_015350	noName	Queuine tRNA-ribosyltransferase	GO:0032957;GO:0043647;GO:0019751;GO:0006066;GO:1901615;GO:0019637;GO:0052746;GO:0016310;GO:0006796;GO:0006793;GO:0044281;GO:0006020;GO:0046835;GO:0044262;GO:0044237;GO:0071704;GO:0005975;GO:0008152;GO:0009987;GO:0044238	GO:0052726;GO:0047325;GO:0052725;GO:0051765;GO:0051766;GO:0000287;GO:0016773;GO:0016301;GO:0016772;GO:0005524;GO:0032559;GO:0030554;GO:0035639;GO:0032555;GO:0017076;GO:0008144;GO:0032553;GO:0097367;GO:0046872;GO:0043169;GO:0000166;GO:1901265;GO:0043168;GO:0036094;GO:0016740;GO:0043167;GO:1901363;GO:0097159;GO:0005488;GO:0003824	GO:0005737;GO:0005622;GO:0110165
allStrains533	0.22	GL50803_0016317	hypothetical protein	GD_P392_004430	GD_P407_040070	GD_P344_045560	GSB_152807	GD_P64_004260	GD_P458_048650	GD_P427_042380;GD_P427_042390	GD_P387_033430	DHA2_150299	GD_P424_025050	GD_KO188_011210	noName	none	none	none	none
allStrains534	0.14	GL50803_0016356	Suppressor of actin 1	GD_P392_011690	GD_P407_000310	GD_P344_004380;GD_P344_004370	GSB_151553	GD_P64_011430	GD_P458_007550	GD_P427_027820	GD_P387_042400	DHA2_151338	GD_P424_001660	GD_KO188_003970	noName	Suppressor of actin 1	GO:0046856;GO:0046839;GO:0046488;GO:0030258;GO:0006650;GO:0046486;GO:0016311;GO:0006644;GO:0044255;GO:0006629;GO:0019637;GO:0006796;GO:0006793;GO:0044238;GO:0044237;GO:0071704;GO:0008152;GO:0009987	GO:0042578;GO:0016788;GO:0043812;GO:0052744;GO:0034596;GO:0052866;GO:0016787;GO:0016791;GO:0003824	GO:0005783;GO:0012505;GO:0016021;GO:0031224;GO:0016020;GO:0043231;GO:0043227;GO:0043229;GO:0043226;GO:0005737;GO:0005622;GO:0110165
allStrains535	0.18	GL50803_0017354	hypothetical protein	GD_P392_033810	GD_P407_025370	GD_P344_017800	GSB_152745	GD_P64_029610	GD_P458_015800	GD_P427_012670	GD_P387_002450;GD_P387_002470	DHA2_151430	GD_P424_045600	GD_KO188_025050	noName	none	none	none	none
allStrains536	0.18	GL50803_007948	hypothetical protein	GD_P392_016910	GD_P407_013640	GD_P344_018720	GSB_154198	GD_P64_017880	GD_P458_058180;GD_P458_034470	GD_P427_009480	GD_P387_002660	DHA2_151851	GD_P424_029740	GD_KO188_034240	noName	none	none	none	none
allStrains537	0.1	GL50803_0035180	GTOR	GD_P392_012630	GD_P407_044600	GD_P344_043990	GSB_35180	GD_P64_043520	GD_P458_000220	GD_P427_032070	GD_P387_029920;GD_P387_029910	DHA2_35180	GD_P424_000670	GD_KO188_003110	noName	Serine/threonine-protein kinase TOR;Putative phosphatidylinositol 3-kinase;Target of rapamycin	GO:0006468;GO:0006464;GO:0036211;GO:0043412;GO:0016310;GO:0006796;GO:0006793;GO:0044267;GO:0038202;GO:0016242;GO:0019538;GO:0016241;GO:0044260;GO:0031929;GO:1901564;GO:0043170;GO:0010507;GO:0031330;GO:0009895;GO:0010506;GO:0031329;GO:0009894;GO:0006807;GO:0044238;GO:0031324;GO:0048523;GO:0009892;GO:0044237;GO:0071704;GO:0048519;GO:0035556;GO:0007165;GO:0023052;GO:0007154;GO:0051716;GO:0031323;GO:…	GO:0044877;GO:0004674;GO:0004672;GO:0016773;GO:0016301;GO:0140096;GO:0016772;GO:0005524;GO:0032559;GO:0030554;GO:0035639;GO:0032555;GO:0017076;GO:0008144;GO:0032553;GO:0097367;GO:0000166;GO:1901265;GO:0043168;GO:0036094;GO:0016740;GO:0043167;GO:1901363;GO:0097159;GO:0005488;GO:0003824	GO:0031932;GO:0031931;GO:0038201;GO:0005634;GO:0032991;GO:0043231;GO:0043227;GO:0043229;GO:0043226;GO:0005622;GO:0110165|GO:0005634;GO:0043231;GO:0043227;GO:0043229;GO:0043226;GO:0005622;GO:0110165
allStrains538	0.15	GL50803_0095789	Deoxyribonuclease: TatD family	GD_P392_044000	GD_P407_029580	GD_P344_059310;GD_P344_054850	GSB_152369	GD_P64_033850	GD_P458_054270	GD_P427_051730	GD_P387_036600	DHA2_153324	GD_P424_038780	GD_KO188_044510	noName	Putative deoxyribonuclease TATDN1;TatD DNase;Mg-dependent DNase;TatD DNase domain containing 1;Deoxyribonuclease, TatD family	GO:0006259;GO:0090304;GO:0006139;GO:0006725;GO:0046483;GO:1901360;GO:0044260;GO:0034641;GO:0043170;GO:0006807;GO:0044238;GO:0044237;GO:0071704;GO:0008152;GO:0009987;GO:0090305;GO:0010842;GO:0003407;GO:0060042;GO:0048593;GO:0060041;GO:0048592;GO:0043010;GO:0090596;GO:0001654;GO:0150063;GO:0048880;GO:0007423;GO:0009887;GO:0048646;GO:0048513;GO:0009653;GO:0048731;GO:0007275;GO:0048856;GO:0032502;GO:…	GO:0016888;GO:0004520;GO:0004536;GO:0016893;GO:0004519;GO:0004518;GO:0016788;GO:0140097;GO:0016787;GO:0008296;GO:0003824;GO:0016895;GO:0004529;GO:0016796;GO:0008408;GO:0004527;GO:0004530;GO:0046872;GO:0043169;GO:0043167;GO:0005488	none|GO:0005634;GO:0043231;GO:0043227;GO:0043229;GO:0043226;GO:0005622;GO:0110165
allStrains540	0.27	GL50803_0016592	ABC transporter family protein	GD_P392_017480	GD_P407_013070	GD_P344_019350;GD_P344_019340	GSB_16592	GD_P64_017320	GD_P458_033890	GD_P427_010100	GD_P387_003240	DHA2_16592	GD_P424_013150	GD_KO188_033690	noName	ABC transporter family protein	GO:0055085;GO:0006810;GO:0051234;GO:0051179;GO:0006869;GO:0010876;GO:0033036;GO:0071702;GO:0009987	GO:0042626;GO:0015399;GO:0022804;GO:0016887;GO:0017111;GO:0016462;GO:0016818;GO:0016817;GO:0022857;GO:0005215;GO:0005524;GO:0032559;GO:0030554;GO:0035639;GO:0032555;GO:0017076;GO:0008144;GO:0032553;GO:0097367;GO:0000166;GO:1901265;GO:0043168;GO:0036094;GO:0016787;GO:0005319;GO:0043167;GO:1901363;GO:0097159;GO:0005488;GO:0003824	GO:0016021;GO:0031224;GO:0016020;GO:0043231;GO:0043227;GO:0043229;GO:0043226;GO:0005622;GO:0110165
allStrains541	0.24	GL50803_0017318	Kinase: NEK	GD_P392_017000	GD_P407_013550	GD_P344_018810	GSB_154191	GD_P64_017790	GD_P458_034380	GD_P427_009590	GD_P387_002800;GD_P387_002790	DHA2_151859	GD_P424_012700	GD_KO188_034150	noName	Kinase, NEK;Serine/threonine-protein kinase NEK (Fragment)	GO:0006468;GO:0006464;GO:0036211;GO:0016310;GO:0043412;GO:0006796;GO:0006793;GO:0044267;GO:0019538;GO:0044260;GO:1901564;GO:0043170;GO:0006807;GO:0044238;GO:0044237;GO:0071704;GO:0008152;GO:0009987	GO:0004672;GO:0016301;GO:0016773;GO:0016772;GO:0140096;GO:0004674;GO:0005524;GO:0032559;GO:0030554;GO:0035639;GO:0032555;GO:0017076;GO:0008144;GO:0032553;GO:0097367;GO:0016740;GO:0000166;GO:1901265;GO:0043168;GO:0036094;GO:0043167;GO:1901363;GO:0097159;GO:0005488;GO:0003824	none
allStrains543	0.09	GL50803_008210	Myotubularin-like protein	GD_P392_021590	GD_P407_009060	GD_P344_051890	GSB_8210	GD_P64_013340	GD_P458_051530	GD_P427_054290	GD_P387_047960	DHA2_8210	GD_P424_053180;GD_P424_054460	GD_KO188_029710	noName	Phosphatidylinositol-3-phosphatase;Phosphatase	GO:0035335;GO:0006470;GO:0016311;GO:0006464;GO:0036211;GO:0043412;GO:0006796;GO:0006793;GO:0044267;GO:0019538;GO:0044260;GO:1901564;GO:0043170;GO:0006807;GO:0044238;GO:0044237;GO:0071704;GO:0008152;GO:0009987	GO:0004725;GO:0004721;GO:0016791;GO:0042578;GO:0016788;GO:0140096;GO:0016787;GO:0003824	none
allStrains544	0.21	GL50803_003539	hypothetical protein	GD_P392_044030	GD_P407_029550	GD_P344_057590;GD_P344_008340	GSB_153136	GD_P64_033820	GD_P458_054110	GD_P427_047430	GD_P387_036460	DHA2_152890	GD_P424_051650	GD_KO188_044480	noName	DHHC zinc finger domain containing protein	none	GO:0008270;GO:0046914;GO:0046872;GO:0043169;GO:0043167;GO:0005488	none
allStrains545	0.31	GL50803_0027735	Mre11	GD_P392_021310	GD_P407_009360	GD_P344_048400	GSB_153065	GD_P64_013590	GD_P458_053690	GD_P427_039930	GD_P387_029400;GD_P387_029390	DHA2_152503	GD_P424_046440	GD_KO188_030020	noName	none;DNA repair exonuclease (Fragment)	GO:0097551;GO:0097552;GO:0042138;GO:0007095;GO:0031572;GO:0044818;GO:0010972;GO:1902750;GO:0044773;GO:0044774;GO:0010389;GO:1902749;GO:0061982;GO:0000077;GO:0006303;GO:1901991;GO:1901988;GO:0007093;GO:0000726;GO:0031570;GO:0045930;GO:0010948;GO:1903046;GO:0000075;GO:1901990;GO:0051321;GO:0000723;GO:0032200;GO:1901987;GO:0060249;GO:0000724;GO:0045786;GO:0007346;GO:0000725;GO:0006302;GO:1903047;GO:…	GO:0008296;GO:0000014;GO:0016787;GO:0016895;GO:0004529;GO:0016796;GO:0004520;GO:0008408;GO:0004536;GO:0004527;GO:0004519;GO:0004518;GO:0140097;GO:0016788;GO:0003824	GO:0035861;GO:0030870;GO:0090734;GO:0000784;GO:0000781;GO:0098687;GO:0000228;GO:0005694;GO:0031981;GO:0070013;GO:0043233;GO:0031974;GO:0005634;GO:0032991;GO:0043231;GO:0043232;GO:0043227;GO:0043228;GO:0043229;GO:0043226;GO:0005622;GO:0110165
allStrains546	0.11	GL50803_0015334	hypothetical protein	GD_P392_019970	GD_P407_010680	GD_P344_022300;GD_P344_022290	GSB_15334	GD_P64_014870	GD_P458_050200	GD_P427_050860	GD_P387_046070	DHA2_15334	GD_P424_015650	GD_KO188_031260	noName	none	none	none	none
allStrains547	0.13	GL50803_007394	hypothetical protein	GD_P392_017210	GD_P407_013340	GD_P344_019030	GSB_150213	GD_P64_017590	GD_P458_034170;GD_P458_034160	GD_P427_009810	GD_P387_002970	DHA2_150263	GD_P424_012900	GD_KO188_033960	noName	Serine/threonine protein kinase	GO:0006468;GO:0006464;GO:0036211;GO:0043412;GO:0016310;GO:0006796;GO:0006793;GO:0044267;GO:0019538;GO:0044260;GO:1901564;GO:0043170;GO:0006807;GO:0044238;GO:0044237;GO:0071704;GO:0008152;GO:0009987	GO:0004674;GO:0004672;GO:0016773;GO:0016301;GO:0140096;GO:0016772;GO:0016740;GO:0003824	none
allStrains548	0.06	GL50803_009068	hypothetical protein	GD_P392_023730	GD_P407_021050	GD_P344_049760	GSB_9068	GD_P64_025360	GD_P458_031150	GD_P427_041720;GD_P427_041660	GD_P387_012040	DHA2_9068	GD_P424_021630	GD_KO188_043220	noName	none	none	none	GO:0016021;GO:0031224;GO:0016020;GO:0110165
allStrains549	0.07	GL50803_00115239	putative Translation initiation factor IF-2	GD_P392_051230;GD_P392_051210	GD_P407_051680	GD_P344_023140	GSB_115239	GD_P64_050350	GD_P458_039080	GD_P427_007500	GD_P387_005310	DHA2_115239	GD_P424_027830	GD_KO188_036210	noName	Eukaryotic translation initiation factor 5B (inferred by orthology to a human protein);Translation initiation factor IF-2;Tr-type G domain-containing protein	none;GO:0006413;GO:0006412;GO:0043043;GO:0006518;GO:0043604;GO:0043603;GO:0034645;GO:0010467;GO:0009059;GO:0044267;GO:0044271;GO:1901566;GO:0019538;GO:0044260;GO:0044249;GO:1901576;GO:0009058;GO:0034641;GO:1901564;GO:0043170;GO:0006807;GO:0044238;GO:0044237;GO:0071704;GO:0008152;GO:0009987	none;GO:0003743;GO:0008135;GO:0090079;GO:0045182;GO:0003924;GO:0005525;GO:0032550;GO:0001883;GO:0032561;GO:0019001;GO:0032549;GO:0001882;GO:0017111;GO:0016462;GO:0016818;GO:0016817;GO:0003723;GO:0035639;GO:0032555;GO:0017076;GO:0032553;GO:0097367;GO:0000166;GO:1901265;GO:0043168;GO:0036094;GO:0016787;GO:0003676;GO:0043167;GO:1901363;GO:0097159;GO:0005488;GO:0003824	none
allStrains550	0.1	GL50803_0010522	SHIPPO repeat domain-containing protein	GD_P392_000700	GD_P407_036310	GD_P344_052440	GSB_10522	GD_P64_000710	GD_P458_003590	GD_P427_045570	GD_P387_043490	DHA2_10522	GD_P424_005190	GD_KO188_014930	noName	SHIPPO repeat domain-containing protein	none	none	none
allStrains551	0.1	GL50803_0010324	Ribulose-phosphate 3-epimerase	GD_P392_018810	GD_P407_011760	GD_P344_020790;GD_P344_021020	GSB_10324	GD_P64_016000	GD_P458_032430	GD_P427_011550	GD_P387_004590	DHA2_10324	GD_P424_014450	GD_KO188_032410	RPE	Ribulose-phosphate 3-epimerase	GO:0006098;GO:0006740;GO:0051156;GO:0006739;GO:0005975;GO:0006091;GO:0019637;GO:1901135;GO:0006796;GO:0006793;GO:0055114;GO:0044238;GO:0071704;GO:0044237;GO:0009052;GO:0019323;GO:0008152;GO:0019321;GO:0046365;GO:0009987;GO:0005996;GO:0016052;GO:0044262;GO:0044282;GO:1901575;GO:0009056;GO:0044281	GO:0004750;GO:0016857;GO:0016854;GO:0016853;GO:0046872;GO:0043169;GO:0043167;GO:0005488;GO:0003824	GO:0005829;GO:0005737;GO:0005622;GO:0110165
allStrains552	0.19	GL50803_009283	hypothetical protein	GD_P392_009150	GD_P407_002860	GD_P344_007190	GSB_152617	GD_P64_008960	GD_P458_004630;GD_P458_004620	GD_P427_020480	GD_P387_013470	DHA2_154265	GD_P424_004300	GD_KO188_006490	noName	Trichoplein keratin filament-binding protein	none	none	GO:0005882;GO:0045111;GO:0099513;GO:0099512;GO:0099081;GO:0099080;GO:0005856;GO:0043232;GO:0043228;GO:0043229;GO:0043226;GO:0005622;GO:0110165
allStrains553	0.04	GL50803_003538	hypothetical protein	GD_P392_044040	GD_P407_029540	GD_P344_057600;GD_P344_008330	GSB_3538	GD_P64_033810	GD_P458_054120	GD_P427_047440	GD_P387_036450	DHA2_3538	GD_P424_051660	GD_KO188_044470	noName	none	none	none	GO:0016021;GO:0031224;GO:0016020;GO:0110165
allStrains554	0.22	GL50803_0016556	hypothetical protein	GD_P392_012740	GD_P407_044520;GD_P407_052260	GD_P344_043880	GSB_151274	GD_P64_043380	GD_P458_000340	GD_P427_031930	GD_P387_029800	DHA2_151203	GD_P424_000540	GD_KO188_003030	noName	none	none	none	none
allStrains555	0.3	GL50803_004768	hypothetical protein	GD_P392_010520	GD_P407_001480	GD_P344_005540	GSB_4768	GD_P64_010310	GD_P458_006400;GD_P458_006410	GD_P427_028730	GD_P387_024910	DHA2_4768	GD_P424_002730	GD_KO188_005120	noName	none	none	none	GO:0016021;GO:0031224;GO:0016020;GO:0110165
allStrains556	0.17	GL50803_0011497	hypothetical protein	GD_P392_029690	GD_P407_015220	GD_P344_040930	GSB_11497;GSB_150190	GD_P64_019470	GD_P458_044060	GD_P427_018710	GD_P387_031410	DHA2_11497	GD_P424_040640	GD_KO188_037520	noName	none	none	none	GO:0016021;GO:0031224;GO:0016020;GO:0110165
allStrains557	0.08	GL50803_0014696	hypothetical protein	GD_P392_025520	GD_P407_019360	GD_P344_034520	GSB_14696	GD_P64_023630	GD_P458_029090	GD_P427_053100;GD_P427_024910	GD_P387_010640	DHA2_14696	GD_P424_019830	GD_KO188_041510	noName	none	none	none	none
allStrains558	0.13	GL50803_008742	putative Extracellular nuclease	GD_P392_045960	GD_P407_046070	GD_P344_059220;GD_P344_002550	GSB_8742	GD_P64_044880	GD_P458_009900	GD_P427_003980	GD_P387_017350	DHA2_8742	GD_P424_007750	GD_KO188_020180	noName	Extracellular nuclease/ putative/ endonuclease I;Nuclease, EndA/NucM family;Endonuclease I;Nuclease;Extracellular nuclease, putative;Extracellular nuclease (Fragment)	GO:0090305;GO:0090304;GO:0006139;GO:0006725;GO:0046483;GO:1901360;GO:0034641;GO:0043170;GO:0006807;GO:0044238;GO:0044237;GO:0071704;GO:0008152;GO:0009987	GO:0004518;GO:0016788;GO:0004519;GO:0016787;GO:0003824	none
allStrains559	0.15	GL50803_007747	hypothetical protein	GD_P392_038350	GD_P407_035110	GD_P344_013920	GSB_7747	GD_P64_039560	GD_P458_019800	GD_P427_033290	GD_P387_039120;GD_P387_039110	DHA2_7747	GD_P424_030210	GD_KO188_050200	noName	none	none	none	none
allStrains560	0.11	GL50803_00114209	hypothetical protein	GD_P392_029390	GD_P407_015530	GD_P344_040630	GSB_114209	GD_P64_019760	GD_P458_044290	GD_P427_018410;GD_P427_018400	GD_P387_031140	DHA2_114209	GD_P424_040890	GD_KO188_037780	noName	C2 DOCK-type domain-containing protein	GO:0007264;GO:0035556;GO:0007165;GO:0023052;GO:0007154;GO:0051716;GO:0050896;GO:0050794;GO:0050789;GO:0065007;GO:0009987	GO:0005085;GO:0051020;GO:0019899;GO:0098772;GO:0005515;GO:0005488	none
allStrains561	0.04	GL50803_0011321	hypothetical protein	GD_P392_024700	GD_P407_020120	GD_P344_035340;GD_P344_035350	GSB_11321	GD_P64_024450	GD_P458_029980	GD_P427_025720	GD_P387_011110	DHA2_11321	GD_P424_020570	GD_KO188_042270	noName	none	none	none	none
allStrains562	0.16	GL50803_0096562	DHHC palmitoyltransferase	GD_P392_005850	GD_P407_006270	GD_P344_036400	GSB_151624	GD_P64_005720	GD_P458_026870	GD_P427_022830;GD_P427_022820	GD_P387_009630	DHA2_153410	GD_P424_032970	GD_KO188_009690	noName	Palmitoyltransferase	GO:0018231;GO:0018230;GO:0018345;GO:0018198;GO:0006497;GO:0043543;GO:0042158;GO:0042157;GO:0006612;GO:0090150;GO:0072657;GO:0006605;GO:0006886;GO:0034613;GO:0070727;GO:0046907;GO:0051649;GO:0051641;GO:0018193;GO:0015031;GO:0045184;GO:0008104;GO:0015833;GO:0042886;GO:0033036;GO:0071705;GO:0071702;GO:0006464;GO:0036211;GO:0043412;GO:0034645;GO:0009059;GO:0044267;GO:0006810;GO:1901566;GO:0051234;GO:…	GO:0019706;GO:0019707;GO:0016409;GO:0016417;GO:0016747;GO:0016746;GO:0140096;GO:0016740;GO:0003824	GO:0005783;GO:0005794;GO:0012505;GO:0016021;GO:0031224;GO:0016020;GO:0043231;GO:0043227;GO:0043229;GO:0043226;GO:0005737;GO:0005622;GO:0110165
allStrains564	0.14	GL50803_0032681	hypothetical protein	GD_P392_005270	GD_P407_006820	GD_P344_036880	GSB_151713	GD_P64_005180	GD_P458_027450	GD_P427_023350	GD_P387_009940;GD_P387_009920	DHA2_151049	GD_P424_033480	GD_KO188_010160	noName	none	none	none	none
allStrains565	0.13	GL50803_0012598	Ribosomal RNA assembly protein KRR1	GD_P392_026830	GD_P407_018090	GD_P344_032730	GSB_12598	GD_P64_022330	GD_P458_021540;GD_P458_021440	GD_P427_047920	GD_P387_040490	DHA2_12598	GD_P424_009870	GD_KO188_040210	noName	KRR1 small subunit processome component;Putative RNA-binding protein (Fragment);KH domain-containing protein;KH domain-containing protein (Fragment)	GO:0006364;GO:0016072;GO:0042254;GO:0022613;GO:0034470;GO:0006396;GO:0034660;GO:0044085;GO:0071840;GO:0016070;GO:0000447;GO:0000479;GO:0000478;GO:0090304;GO:0010467;GO:0000469;GO:0000466;GO:0000462;GO:0000460;GO:0006139;GO:0030490;GO:0006725;GO:0046483;GO:1901360;GO:0042274;GO:0034641;GO:0043170;GO:0090502;GO:0090501;GO:0006807;GO:0090305;GO:0044238;GO:0044237;GO:0071704;GO:0008152;GO:0009987;GO:…	GO:0003723;GO:0003676;GO:1901363;GO:0097159;GO:0005488;GO:0005515	GO:0005730;GO:0031981;GO:0070013;GO:0043233;GO:0031974;GO:0005634;GO:0043231;GO:0043232;GO:0043227;GO:0043228;GO:0032040;GO:0030688;GO:0030684;GO:0043229;GO:0043226;GO:1990904;GO:0005622;GO:0032991;GO:0005654;GO:0045171;GO:0030686;GO:0005576;GO:0110165|GO:0005730;GO:0031981;GO:0070013;GO:0043233;GO:0031974;GO:0005634;GO:0043231;GO:0043232;GO:0043227;GO:0043228;GO:0032040;GO:0030688;GO:0030684;GO:…
allStrains566	0.05	GL50803_0088245	Ankyrin repeat protein 1	GD_P392_014550	GD_P407_042660	GD_P344_030430;GD_P344_030440	GSB_88245	GD_P64_041590	GD_P458_002340	GD_P427_027070	GD_P387_041480	DHA2_88245	GD_P424_035730	GD_KO188_001210	noName	Ankyrin repeat protein 1	none	none	none
allStrains567	0.28	GL50803_0017200	hypothetical protein	GD_P392_005090	GD_P407_007010	GD_P344_037110	GSB_150625	GD_P64_004990	GD_P458_027680	GD_P427_023590	GD_P387_010180;GD_P387_010170	DHA2_151037	GD_P424_033680	GD_KO188_010350	noName	none	none	none	none
allStrains606	0	GL50803_007789	ADP-ribosylation factor 1	GD_P392_002220	GD_P407_037870	GD_P344_043080	GSB_7789	GD_P64_002180	GD_P458_043540	GD_P427_042860	GD_P387_045750	DHA2_7789	GD_P424_027430	GD_KO188_013400	noName	ADP-ribosylation factor;ADP-ribosylation factor Arf1;ADP-ribosylation factor GTPase of the ras superfamily;Small GTPase superfamily, ARF type;ADP-ribosylation factor, putative	GO:0016192;GO:0015031;GO:0045184;GO:0008104;GO:0015833;GO:0042886;GO:0033036;GO:0071705;GO:0071702;GO:0006886;GO:0034613;GO:0070727;GO:0046907;GO:0051649;GO:0051641;GO:0006810;GO:0051234;GO:0051179;GO:0009987;GO:0006471;GO:0006464;GO:0036211;GO:0043412;GO:0044267;GO:0019538;GO:0044260;GO:1901564;GO:0043170;GO:0006807;GO:0044238;GO:0044237;GO:0071704;GO:0008152	GO:0005525;GO:0032550;GO:0001883;GO:0032561;GO:0019001;GO:0032549;GO:0001882;GO:0035639;GO:0032555;GO:0017076;GO:0032553;GO:0097367;GO:0000166;GO:1901265;GO:0043168;GO:0036094;GO:0043167;GO:1901363;GO:0097159;GO:0005488	GO:0005794;GO:0012505;GO:0005737;GO:0005622;GO:0043231;GO:0043227;GO:0043229;GO:0043226;GO:0005886;GO:0071944;GO:0016020;GO:0110165|GO:0020020;GO:0005794;GO:0032010;GO:0005767;GO:0012505;GO:0045335;GO:0030139;GO:0005764;GO:0005737;GO:0000323;GO:0005773;GO:0031410;GO:0097708;GO:0031982;GO:0043231;GO:0043227;GO:0005622;GO:0043229;GO:0043226;GO:0005886;GO:0071944;GO:0016020;GO:0110165
allStrains607	0.07	GL50803_0011383	E2F/DP family winged-helix DNA-binding domain-containing protein	GD_P392_029950	GD_P407_014980	GD_P344_041250	GSB_11383	GD_P64_019220	GD_P458_043810	GD_P427_019020	GD_P387_041010	DHA2_11383	GD_P424_040380	GD_KO188_037290	noName	E2F/DP family winged-helix DNA-binding domain-containing protein	GO:0051726;GO:0006355;GO:1903506;GO:2001141;GO:0051252;GO:2000112;GO:0019219;GO:0010556;GO:0031326;GO:0009889;GO:0010468;GO:0051171;GO:0080090;GO:0031323;GO:0060255;GO:0019222;GO:0050794;GO:0050789;GO:0065007;GO:0006357	GO:0003700;GO:0140110;GO:0003677;GO:0003676;GO:1901363;GO:0097159;GO:0005488	GO:0005667;GO:0005634;GO:0032991;GO:0043231;GO:0043227;GO:0043229;GO:0043226;GO:0005622;GO:0110165
allStrains608	0.04	GL50803_0013699	hypothetical protein	GD_P392_032720	GD_P407_026460	GD_P344_016770	GSB_13699	GD_P64_030770	GD_P458_016900	GD_P427_013770	GD_P387_001360	DHA2_13699	GD_P424_024190	GD_KO188_026160	noName	none	none	none	none
allStrains609	0.03	GL50803_0013354	hypothetical protein	GD_P392_022410	GD_P407_008280	GD_P344_028670	GSB_13354	GD_P64_012540	GD_P458_024330	GD_P427_029880	GD_P387_008500	DHA2_13354	GD_P424_012410	GD_KO188_029040	noName	none	none	none	none
allStrains610	0.13	GL50803_008733	hypothetical protein	GD_P392_006800	GD_P407_005350	GD_P344_054180	GSB_153236	GD_P64_006610	GD_P458_025730	GD_P427_048380	GD_P387_046610	DHA2_154646	GD_P424_047150	GD_KO188_008830	noName	Putative serine/threonine-protein kinase	GO:0016310;GO:0006796;GO:0006793;GO:0044237;GO:0008152;GO:0009987	GO:0016301;GO:0016772;GO:0016740;GO:0003824	GO:0016021;GO:0031224;GO:0016020;GO:0110165
allStrains611	0.09	GL50803_0015219	hypothetical protein	GD_P392_039270	GD_P407_034240	GD_P344_012790	GSB_15219	GD_P64_038630	GD_P458_057130	GD_P427_036110	GD_P387_043320	DHA2_15219	GD_P424_031200	GD_KO188_049250	noName	none	none	none	none
allStrains612	0.39	GL50803_008063	hypothetical protein	GD_P392_038130	GD_P407_035330	GD_P344_014150	GSB_151296	GD_P64_039780	GD_P458_019480	GD_P427_032960	GD_P387_042940	DHA2_152383	GD_P424_029970	GD_KO188_050420	noName	none	none	none	GO:0016021;GO:0031224;GO:0016020;GO:0110165
allStrains613	0.05	GL50803_009115	Glucose-6-phosphate isomerase	GD_P392_007590	GD_P407_004560	GD_P344_046500	GSB_9115	GD_P64_007380	GD_P458_054930	GD_P427_038850	GD_P387_025640	DHA2_9115	GD_P424_016270	GD_KO188_008080	GPI	Glucose-6-phosphate isomerase	GO:0006094;GO:0019319;GO:0046364;GO:0006006;GO:0006096;GO:0006757;GO:0046031;GO:0009179;GO:0009135;GO:0009185;GO:0006165;GO:0046939;GO:0009132;GO:0019318;GO:0006090;GO:0005996;GO:0016052;GO:0016051;GO:0009150;GO:0006163;GO:0072521;GO:0032787;GO:0009259;GO:0019693;GO:0046034;GO:0009117;GO:0006753;GO:1901575;GO:0009056;GO:0055086;GO:0005975;GO:0006091;GO:0019637;GO:1901135;GO:0044283;GO:0016310;GO:…	GO:0004347;GO:0016861;GO:0016860;GO:0016853;GO:0048029;GO:0030246;GO:0003824;GO:0036094;GO:0005488	GO:0005829;GO:0005737;GO:0005622;GO:0110165
allStrains614	0.08	GL50803_0014565	hypothetical protein	GD_P392_046120	GD_P407_046230	GD_P344_002720	GSB_14565	GD_P64_045030	GD_P458_009750	GD_P427_004150	GD_P387_017190	DHA2_14565	GD_P424_007910	GD_KO188_020020	noName	none	none	none	none
allStrains615	0.03	GL50803_002777	hypothetical protein	GD_P392_010400	GD_P407_001610	GD_P344_005810	GSB_2777	GD_P64_010190	GD_P458_006060	GD_P427_028990	GD_P387_024650	DHA2_2777	GD_P424_002980	GD_KO188_005240	noName	none	none	none	none
allStrains616	0.07	GL50803_007207	hypothetical protein	GD_P392_009370	GD_P407_002640	GD_P344_006970	GSB_7207	GD_P64_009180	GD_P458_004900	GD_P427_020760	GD_P387_013250	DHA2_7207	GD_P424_004060	GD_KO188_006280	noName	none	none	GO:0005509;GO:0046872;GO:0043169;GO:0043167;GO:0005488	none
allStrains617	0.02	GL50803_0014699	Ribosomal protein S23	GD_P392_014080	GD_P407_043130	GD_P344_030880	GSB_14699	GD_P64_042050	GD_P458_001810	GD_P427_027490	GD_P387_032570	DHA2_14699	GD_P424_035300	GD_KO188_001680	RPS23noName	Ribosomal protein RPS23;40S ribosomal protein S23;SSU ribosomal protein S12P;Small subunit ribosomal protein S23e;Ribosomal protein S23a;Similar to Drosophila melanogaster CG8415 (Fragment);Ribosomal protein S12	GO:0006412;GO:0043043;GO:0006518;GO:0043604;GO:0043603;GO:0034645;GO:0010467;GO:0009059;GO:0044267;GO:0044271;GO:1901566;GO:0019538;GO:0044260;GO:0044249;GO:1901576;GO:0009058;GO:0034641;GO:1901564;GO:0043170;GO:0006807;GO:0044238;GO:0044237;GO:0071704;GO:0008152;GO:0009987;GO:0002181	GO:0003735;GO:0005198	GO:0015935;GO:0044391;GO:1990904;GO:0005840;GO:0032991;GO:0043232;GO:0043228;GO:0043229;GO:0043226;GO:0005622;GO:0022627;GO:0022626;GO:0005829;GO:0042788;GO:0005844;GO:0005791;GO:0005737;GO:0005783;GO:0012505;GO:0043231;GO:0043227;GO:0110165
allStrains618	0.16	GL50803_0015464	Ankyrin repeat protein 1	GD_P392_023150	GD_P407_007550	GD_P344_027820	GSB_152830	GD_P64_011790	GD_P458_023430	GD_P427_029110	GD_P387_007640	DHA2_153833	GD_P424_011620	GD_KO188_028300	noName	Ankyrin repeat protein 1	none	none	none
allStrains619	0.08	GL50803_0015446	hypothetical protein	GD_P392_034100	GD_P407_025060	GD_P344_018070	GSB_15446	GD_P64_029300	GD_P458_015520	GD_P427_012330	GD_P387_039590	DHA2_15446	GD_P424_045380	GD_KO188_024750	noName	none	none	none	none
allStrains620	0.07	GL50803_0029307	UTP-glucose-1-phosphate uridylyltransferase	GD_P392_037620	GD_P407_021680	GD_P344_001120	GSB_29307	GD_P64_025970	GD_P458_011370	GD_P427_002730	GD_P387_036720	DHA2_29307	GD_P424_006500	GD_KO188_021370	noName	UTP--glucose-1-phosphate uridylyltransferase;UDP-glucose pyrophosphorylase (Fragment);HMG box domain-containing protein	GO:0006011;GO:0009225;GO:0055086;GO:1901135;GO:0006793;GO:0044281;GO:0006139;GO:0006725;GO:0046483;GO:1901360;GO:0034641;GO:0006807;GO:0044238;GO:0044237;GO:0071704;GO:0005977;GO:0006112;GO:0006073;GO:0044042;GO:0044264;GO:0005976;GO:0044262;GO:0008152;GO:0015980;GO:0009987;GO:0005975;GO:0006091;GO:0055114;GO:0044260;GO:0043170	GO:0003983;GO:0051748;GO:0070569;GO:0016779;GO:0016772;GO:0016740;GO:0003824;GO:0003677;GO:0003676;GO:1901363;GO:0097159;GO:0005488	GO:0005737;GO:0005622;GO:0005634;GO:0043231;GO:0043227;GO:0043229;GO:0043226;GO:0110165|GO:0055120;GO:0030017;GO:0030016;GO:0043292;GO:0099512;GO:0099081;GO:0099080;GO:0005783;GO:0012505;GO:0005737;GO:0005622;GO:0043231;GO:0043232;GO:0043227;GO:0043228;GO:0043229;GO:0043226;GO:0110165
allStrains621	0.11	GL50803_0027614	Ribose 5-phosphate isomerase	GD_P392_018620	GD_P407_011950	GD_P344_020640	GSB_27614	GD_P64_016190	GD_P458_032670	GD_P427_011370	GD_P387_004370	DHA2_27614	GD_P424_014240	GD_KO188_032600	RPIB	Ribose 5-phosphate isomerase B;Sugar phosphate isomerase ywlF;Sugar-phosphate isomerase, RpiB/LacA/LacB family;Putative sugar phosphate isomerase YwlF	GO:0005975;GO:0044238;GO:0071704;GO:0008152	GO:0016853;GO:0004751;GO:0016861;GO:0016860;GO:0003824;GO:0050044	none
allStrains622	0.2	GL50803_005347	Myb 1-like protein	GD_P392_003060	GD_P407_038700	GD_P344_042130	GSB_152331	GD_P64_002910	GD_P458_042610	GD_P427_031370	GD_P387_021110	DHA2_150102	GD_P424_026530	GD_KO188_012580	noName	none	none	GO:0003677;GO:0003676;GO:1901363;GO:0097159;GO:0005488	GO:0005634;GO:0043231;GO:0043227;GO:0043229;GO:0043226;GO:0005622;GO:0110165
allStrains623	0.08	GL50803_0094653	WD40 repeat protein	GD_P392_049820	GD_P407_048870	GD_P344_039330	GSB_94653	GD_P64_047670	GD_P458_039900	GD_P427_007180	GD_P387_031860	DHA2_94653	GD_P424_036980	GD_KO188_016350	noName	Periodic tryptophan protein 2-like protein/ WD-repeat family protein;Periodic tryptophan protein 2-like protein	GO:0000028;GO:0000462;GO:0030490;GO:0042255;GO:0042274;GO:0022618;GO:0071826;GO:0070925;GO:0006364;GO:0016072;GO:0034622;GO:0065003;GO:0042254;GO:0043933;GO:0022613;GO:0022607;GO:0034470;GO:0006996;GO:0006396;GO:0034660;GO:0044085;GO:0016043;GO:0071840;GO:0016070;GO:0090304;GO:0010467;GO:0006139;GO:0006725;GO:0046483;GO:1901360;GO:0034641;GO:0043170;GO:0006807;GO:0044238;GO:0044237;GO:0071704;GO:…	none	GO:0034388;GO:0030686;GO:0032040;GO:0030684;GO:0005730;GO:0031981;GO:0070013;GO:0043233;GO:0031974;GO:1990904;GO:0005634;GO:0032991;GO:0043231;GO:0043232;GO:0043227;GO:0043228;GO:0043229;GO:0043226;GO:0005622;GO:0110165
allStrains624	0.17	GL50803_0010190	NLI interacting factor-like phosphatase	GD_P392_041860	GD_P407_031650	GD_P344_010190	GSB_150939	GD_P64_035970	GD_P458_048020	GD_P427_040850	GD_P387_030470	DHA2_150794	GD_P424_044050	GD_KO188_046620	noName	NLI interacting factor-like phosphatase;FCP1 homology domain-containing protein	GO:0070940;GO:0006470;GO:0006357;GO:0016311;GO:0006464;GO:0036211;GO:0043412;GO:0006355;GO:1903506;GO:2001141;GO:0051252;GO:2000112;GO:0019219;GO:0010556;GO:0031326;GO:0009889;GO:0010468;GO:0051171;GO:0080090;GO:0031323;GO:0060255;GO:0019222;GO:0006796;GO:0006793;GO:0044267;GO:0050794;GO:0050789;GO:0065007;GO:0019538;GO:0044260;GO:1901564;GO:0043170;GO:0006807;GO:0044238;GO:0044237;GO:0071704;GO:…	GO:0008420;GO:0004722;GO:0004721;GO:0016791;GO:0042578;GO:0016788;GO:0140096;GO:0016787;GO:0003824	none
allStrains625	0.26	GL50803_0024555	hypothetical protein	GD_P392_014620	GD_P407_042590	GD_P344_030350	GSB_151155	GD_P64_041520	GD_P458_002440	GD_P427_026990	GD_P387_041400	DHA2_152612	GD_P424_035800	GD_KO188_001140	noName	none	none	none	none
allStrains626	0.05	GL50803_008883	hypothetical protein	GD_P392_037120	GD_P407_022180	GD_P344_000560	GSB_8883	GD_P64_026470	GD_P458_012010	GD_P427_002040	GD_P387_027000	DHA2_8883	GD_P424_005860	GD_KO188_021850	noName	none	none	none	none
allStrains627	0.18	GL50803_0088735	Ankyrin repeat protein 1	GD_P392_014250	GD_P407_042960	GD_P344_030710	GSB_151162	GD_P64_041880	GD_P458_001990	GD_P427_027320	GD_P387_032400	DHA2_153237	GD_P424_035470	GD_KO188_001510	noName	Ankyrin repeat protein 1	none	none	none
allStrains628	0.15	GL50803_006542	Ankyrin repeat protein 1	GD_P392_017540	GD_P407_013010	GD_P344_019420	GSB_150227	GD_P64_017260	GD_P458_033810	GD_P427_010170	GD_P387_003310	DHA2_150246	GD_P424_013210	GD_KO188_033630	noName	Ankyrin repeat protein 1	none	none	none
allStrains629	0.05	GL50803_0011771	hypothetical protein	GD_P392_025190	GD_P407_019680	GD_P344_034860	GSB_11771	GD_P64_023960	GD_P458_029460	GD_P427_025240	GD_P387_010950	DHA2_11771	GD_P424_020150	GD_KO188_041840	noName	none	none	none	none
allStrains630	0.25	GL50803_0016930	hypothetical protein	GD_P392_040850	GD_P407_032630	GD_P344_011410	GSB_153360	GD_P64_036970	GD_P458_046320	GD_P427_036760	GD_P387_023160	DHA2_150855	GD_P424_050050	GD_KO188_047630	noName	none	none	none	none
allStrains631	0.17	GL50803_009529	Palmitoyltransferase	GD_P392_046840	GD_P407_046930	GD_P344_003220	GSB_9529	GD_P64_045720	GD_P458_008920	GD_P427_004410	GD_P387_015760	DHA2_9529	GD_P424_008650	GD_KO188_019290	noName	Palmitoyltransferase	GO:0018231;GO:0018230;GO:0018345;GO:0018198;GO:0006497;GO:0043543;GO:0042158;GO:0042157;GO:0006612;GO:0090150;GO:0072657;GO:0006605;GO:0006886;GO:0034613;GO:0070727;GO:0046907;GO:0051649;GO:0051641;GO:0018193;GO:0015031;GO:0045184;GO:0008104;GO:0015833;GO:0042886;GO:0033036;GO:0071705;GO:0071702;GO:0006464;GO:0036211;GO:0043412;GO:0034645;GO:0009059;GO:0044267;GO:0006810;GO:1901566;GO:0051234;GO:…	GO:0019706;GO:0019707;GO:0016409;GO:0016417;GO:0016747;GO:0016746;GO:0140096;GO:0016740;GO:0003824	GO:0005783;GO:0005794;GO:0012505;GO:0016021;GO:0031224;GO:0016020;GO:0043231;GO:0043227;GO:0043229;GO:0043226;GO:0005737;GO:0005622;GO:0110165
allStrains632	0.17	GL50803_0010667	hypothetical protein	GD_P392_008990	GD_P407_003020	GD_P344_007420	GSB_10667	GD_P64_008800	GD_P458_059370	GD_P427_020250	GD_P387_013670	DHA2_10667	GD_P424_049190	GD_KO188_006670	noName	none	none	none	GO:0016021;GO:0031224;GO:0016020;GO:0110165
allStrains633	0.26	GL50803_0013152	Ankyrin repeat protein 1	GD_P392_044740	GD_P407_028850	GD_P344_026390	GSB_150878	GD_P64_033190	GD_P458_035520	GD_P427_016130	GD_P387_015110	DHA2_150529	GD_P424_017470	GD_KO188_043790	noName	Ankyrin repeat protein 1	none	none	none
allStrains634	0.08	GL50803_009293	Protein phosphatase 2C-like protein	GD_P392_009090	GD_P407_002920	GD_P344_007260	GSB_9293	GD_P64_008900	GD_P458_004560	GD_P427_020420	GD_P387_013540	DHA2_9293	GD_P424_004360	GD_KO188_006550	noName	none	GO:0006470;GO:0016311;GO:0006464;GO:0036211;GO:0043412;GO:0006796;GO:0006793;GO:0044267;GO:0019538;GO:0044260;GO:1901564;GO:0043170;GO:0006807;GO:0044238;GO:0044237;GO:0071704;GO:0008152;GO:0009987	GO:0004722;GO:0004721;GO:0016791;GO:0042578;GO:0016788;GO:0140096;GO:0004724;GO:0046872;GO:0043169;GO:0016787;GO:0043167;GO:0005488;GO:0003824	none
allStrains635	0.07	GL50803_0088922	hypothetical protein	GD_P392_003470	GD_P407_039110	GD_P344_041640	GSB_88922	GD_P64_003320	GD_P458_042080	GD_P427_030780	GD_P387_020680	DHA2_88922	GD_P424_026080	GD_KO188_012170	noName	none	none	none	none
allStrains636	0.12	GL50803_0015240	hypothetical protein	GD_P392_000860	GD_P407_036470	GD_P344_029410	GSB_15240	GD_P64_000870	GD_P458_003300	GD_P427_026040	GD_P387_034670	DHA2_15240	GD_P424_036600	GD_KO188_014770	noName	none	none	none	none
allStrains637	0.07	GL50803_0016948	Nucleolar protein NOP2	GD_P392_011310	GD_P407_000700	GD_P344_004860	GSB_16948	GD_P64_011050	GD_P458_007050	GD_P427_028070	GD_P387_039900	DHA2_16948	GD_P424_002100	GD_KO188_004360	noName	Nucleolar protein NOP2;probable 28S rRNA (Cytosine-C(5))-methyltransferase;25S rRNA (Cytosine2870-C5)-methyltransferase;Ribosomal RNA small subunit methyltransferase B;NOL1/NOP2/sun family RNA methylase, putative;Proliferating-cell nucleolar antigen p120, putative;rRNA (Cytosine-C5-)-methyltransferase;25S rRNA (Cytosine-C(5))-methyltransferase nop2;Putative ribosomal RNA methyltransferase NOP2 (F…	GO:0006364;GO:0016072;GO:0042254;GO:0022613;GO:0034470;GO:0032259;GO:0006396;GO:0034660;GO:0044085;GO:0071840;GO:0016070;GO:0090304;GO:0010467;GO:0006139;GO:0006725;GO:0046483;GO:1901360;GO:0034641;GO:0043170;GO:0000470;GO:0006807;GO:0044238;GO:0042273;GO:0070475;GO:0044237;GO:0071704;GO:0031167;GO:0000154;GO:0001510;GO:0043414;GO:0009451;GO:0008152;GO:0009987;GO:0043412;GO:0044260;GO:0006351;GO:…	GO:0008757;GO:0008168;GO:0016741;GO:0003723;GO:0016740;GO:0003676;GO:0009383;GO:1901363;GO:0097159;GO:0016434;GO:0008169;GO:0008649;GO:0140102;GO:0005488;GO:0008173;GO:0003824;GO:0140098;GO:0003899;GO:0034062;GO:0097747;GO:0046983;GO:0016779;GO:0005515;GO:0016772	GO:0005730;GO:0031981;GO:0070013;GO:0043233;GO:0031974;GO:0005634;GO:0043231;GO:0043232;GO:0043227;GO:0043228;GO:0043229;GO:0043226;GO:0005622;GO:0016021;GO:0031224;GO:0016020;GO:0110165|GO:0005730;GO:0031981;GO:0070013;GO:0043233;GO:0031974;GO:0005634;GO:0043231;GO:0043232;GO:0043227;GO:0043228;GO:0043229;GO:0043226;GO:0005622;GO:0005829;GO:0005737;GO:0016021;GO:0031224;GO:0016020;GO:0110165
allStrains638	0.1	GL50803_009133	ABC transporter	GD_P392_030220	GD_P407_014710	GD_P344_049100	GSB_9133	GD_P64_018960	GD_P458_056620	GD_P427_019330	GD_P387_035320	DHA2_9133	GD_P424_048750	GD_KO188_037030	noName	ABC transporter ATP-binding protein;ABC transporter	none	GO:0016887;GO:0017111;GO:0016462;GO:0016818;GO:0016817;GO:0005524;GO:0032559;GO:0030554;GO:0035639;GO:0032555;GO:0017076;GO:0008144;GO:0032553;GO:0097367;GO:0000166;GO:1901265;GO:0043168;GO:0036094;GO:0016787;GO:0043167;GO:1901363;GO:0097159;GO:0005488;GO:0003824	GO:0016021;GO:0031224;GO:0016020;GO:0110165
allStrains639	0.11	GL50803_0017577	hypothetical protein	GD_P392_048500	GD_P407_050120	GD_P344_038040	GSB_152852	GD_P64_048920	GD_P458_041210	GD_P427_006140	GD_P387_018810	DHA2_150023	GD_P424_038180	GD_KO188_017630	noName	none	none	none	none
allStrains640	0.22	GL50803_006417	hypothetical protein	GD_P392_046950	GD_P407_047050	GD_P344_003340	GSB_153588	GD_P64_045840	GD_P458_008760	GD_P427_004550	GD_P387_015900	DHA2_152013	GD_P424_008780	GD_KO188_019140	noName	none	none	none	none
allStrains641	0.17	GL50803_0015991	hypothetical protein	GD_P392_045860	GD_P407_045970	GD_P344_002380	GSB_152523	GD_P64_044780	GD_P458_010050	GD_P427_003870	GD_P387_017500	DHA2_151980	GD_P424_007600	GD_KO188_020280	noName	none	none	none	GO:0016021;GO:0031224;GO:0016020;GO:0110165
allStrains642	0.14	GL50803_007871	Acylphosphatase	GD_P392_036310	GD_P407_023000	GD_P344_045140	GSB_7871	GD_P64_027280	GD_P458_013070	GD_P427_001010	GD_P387_020090	DHA2_7871	GD_P424_043140	GD_KO188_022690	ACYP1noName	Acylphosphatase;Acylphosphatase, putative	none	GO:0003998;GO:0016818;GO:0016817;GO:0016787;GO:0003824	GO:0016021;GO:0031224;GO:0016020;GO:0110165|none
allStrains643	0.05	GL50803_006022	Ribosomal protein S20	GD_P392_047140	GD_P407_047240	GD_P344_003540	GSB_6022	GD_P64_046030	GD_P458_008550	GD_P427_004750	GD_P387_016120	DHA2_6022	GD_P424_008980	GD_KO188_018940	noName	SSU ribosomal protein S10P;40S ribosomal protein S20;Ribosomal protein RPS20;Small subunit ribosomal protein S20e;30S ribosomal protein S10	GO:0006412;GO:0043043;GO:0006518;GO:0043604;GO:0043603;GO:0034645;GO:0010467;GO:0009059;GO:0044267;GO:0044271;GO:1901566;GO:0019538;GO:0044260;GO:0044249;GO:1901576;GO:0009058;GO:0034641;GO:1901564;GO:0043170;GO:0006807;GO:0044238;GO:0044237;GO:0071704;GO:0008152;GO:0009987;GO:0000462;GO:0030490;GO:0042274;GO:0006364;GO:0016072;GO:0042254;GO:0022613;GO:0034470;GO:0006396;GO:0034660;GO:0044085;GO:…	GO:0003735;GO:0005198;GO:0003723;GO:0003676;GO:0000049;GO:1901363;GO:0097159;GO:0005488	GO:0015935;GO:0044391;GO:1990904;GO:0005840;GO:0043232;GO:0043228;GO:0043229;GO:0043226;GO:0032991;GO:0022627;GO:0005622;GO:0022626;GO:0005829;GO:0005737;GO:0110165|GO:0015935;GO:0044391;GO:1990904;GO:0005840;GO:0043232;GO:0043228;GO:0032991;GO:0043229;GO:0043226;GO:0005622;GO:0022627;GO:0022626;GO:0005829;GO:0005737;GO:0110165
allStrains644	0.23	GL50803_00115232	PP-loop family protein	GD_P392_048460	GD_P407_050160	GD_P344_038010	GSB_152856	GD_P64_048960	GD_P458_041250	GD_P427_006100	GD_P387_018840	DHA2_150020	GD_P424_038210	GD_KO188_017670	noName	Putative membrane spanning protein	GO:0008033;GO:0034470;GO:0006399;GO:0006396;GO:0034660;GO:0016070;GO:0090304;GO:0010467;GO:0006139;GO:0006725;GO:0046483;GO:1901360;GO:0034641;GO:0043170;GO:0006807;GO:0044238;GO:0044237;GO:0071704;GO:0008152;GO:0009987	GO:0016879;GO:0016874;GO:0005524;GO:0032559;GO:0030554;GO:0035639;GO:0032555;GO:0017076;GO:0008144;GO:0032553;GO:0097367;GO:0000166;GO:1901265;GO:0043168;GO:0036094;GO:0043167;GO:1901363;GO:0097159;GO:0005488;GO:0003824	none
allStrains645	0.32	GL50803_008148	hypothetical protein	GD_P392_010730	GD_P407_001270	GD_P344_005410	GSB_150984	GD_P64_010520	GD_P458_006530	GD_P427_028600	GD_P387_025040	DHA2_151291	GD_P424_002600	GD_KO188_004910	noName	none	none	none	none
allStrains646	0.25	GL50803_002969	Fructosamine-3-kinase	GD_P392_034920	GD_P407_024250	GD_P344_053030	GSB_153533	GD_P64_028480	GD_P458_014390	GD_P427_051900	GD_P387_038610	DHA2_151381	GD_P424_053780	GD_KO188_023910	noName	Fructosamine kinase family protein;Fructosamine-3-kinase;Ribulosamine/erythrulosamine 3-kinase potentially involved in protein deglycation;Aminoglycoside phosphotransferase;Fructosamine kinase	GO:0016310;GO:0006796;GO:0006793;GO:0044237;GO:0008152;GO:0009987	GO:0016301;GO:0016772;GO:0016740;GO:0003824	none
allStrains647	0.1	GL50803_0013133	hypothetical protein	GD_P392_042180	GD_P407_031330	GD_P344_009820	GSB_13133	GD_P64_035660	GD_P458_048340	GD_P427_040490	GD_P387_030820	DHA2_13133	GD_P424_043740	GD_KO188_046300	noName	none	none	none	none
allStrains648	0.26	GL50803_0032235	hypothetical protein	GD_P392_016920	GD_P407_013620	GD_P344_018740	GSB_154196	GD_P64_017860	GD_P458_034450	GD_P427_009490	GD_P387_002670	DHA2_151853	GD_P424_012630	GD_KO188_034220	noName	none	none	none	none
allStrains649	0.09	GL50803_006451	hypothetical protein	GD_P392_047850	GD_P407_047930	GD_P344_047330	GSB_6451	GD_P64_046730	GD_P458_049780	GD_P427_005540	GD_P387_027890	DHA2_6451	GD_P424_048310	GD_KO188_018250	noName	none	none	none	none
allStrains650	0.13	GL50803_0015157	Lipase	GD_P392_038550	GD_P407_034900	GD_P344_013740	GSB_152123	GD_P64_039350	GD_P458_020060	GD_P427_033470	GD_P387_039290	DHA2_152339	GD_P424_030470	GD_KO188_050000	noName	Lipase	GO:0006629;GO:0044238;GO:0071704;GO:0008152	GO:0016787;GO:0003824	GO:0016021;GO:0031224;GO:0016020;GO:0110165
allStrains651	0.02	GL50803_0014311	Serine/threonine-protein phosphatase	GD_P392_026360	GD_P407_018560	GD_P344_033470	GSB_14311	GD_P64_022820	GD_P458_020900	GD_P427_047260	GD_P387_035980	DHA2_14311	GD_P424_009310	GD_KO188_040690	noName	Serine/threonine-protein phosphatase;Metallo-dependent phosphatase-like protein	GO:0006470;GO:0016311;GO:0006464;GO:0036211;GO:0060237;GO:0043412;GO:0070262;GO:1903338;GO:0001302;GO:0007569;GO:0000082;GO:0044843;GO:0031929;GO:0006796;GO:0007568;GO:0044772;GO:0006793;GO:0044267;GO:0044770;GO:0019538;GO:0032956;GO:0032970;GO:0002098;GO:0051493;GO:1903047;GO:0034599;GO:0000278;GO:0002097;GO:0062197;GO:0044260;GO:0033043;GO:0048869;GO:0006979;GO:1901564;GO:0051128;GO:0022402;GO:…	GO:0004721;GO:0016791;GO:0042578;GO:0016788;GO:0140096;GO:0004722;GO:0016787;GO:0003824;GO:0046872;GO:0043169;GO:0043167;GO:0005488;GO:0005515	GO:0000159;GO:0008287;GO:1903293;GO:1902494;GO:0032991;GO:0005737;GO:0005622;GO:1905742;GO:0032045;GO:0110165|GO:0000159;GO:0008287;GO:1903293;GO:1902494;GO:0032991;GO:0005737;GO:0005622;GO:1905742;GO:0032045;GO:0000790;GO:0000228;GO:0000785;GO:0005694;GO:0031981;GO:0070013;GO:0043233;GO:0031974;GO:0005634;GO:0043231;GO:0043232;GO:0043227;GO:0043228;GO:0043229;GO:0043226;GO:0110165|GO:0008287;GO:…
allStrains652	0.07	GL50803_00137685	Dolichyl-diphosphooligosaccharide--protein glycosyltransferase	GD_P392_004360	GD_P407_040000	GD_P344_045660	GSB_137685	GD_P64_004190	GD_P458_048740	GD_P427_042470	GD_P387_033490	DHA2_137685	GD_P424_025140	GD_KO188_011280	noNameSTT3B	STT3, subunit of the oligosaccharyltransferase complex, homolog B;Dolichyl-diphosphooligosaccharide--protein glycosyltransferase subunit STT3;Dolichyl-diphosphooligosaccharide--protein glycosyltransferase subunit STT3A;Oligosaccharyl transferase STT3 subunit;Dolichyl-diphosphooligosaccharide--protein glycosyltransferase	GO:0006486;GO:0043413;GO:0009101;GO:0009100;GO:0070085;GO:1901137;GO:0006464;GO:0036211;GO:1901135;GO:0043412;GO:0034645;GO:0009059;GO:0044267;GO:1901566;GO:0019538;GO:0044260;GO:0044249;GO:1901576;GO:0009058;GO:0006487;GO:1901564;GO:0043170;GO:0006807;GO:0044238;GO:0044237;GO:0071704;GO:0008152;GO:0018279;GO:0018196;GO:0009987;GO:0043687;GO:0018193	GO:0004576;GO:0016758;GO:0016757;GO:0004579;GO:0016740;GO:0003824;GO:0046872;GO:0043169;GO:0043167;GO:0005488	GO:0008250;GO:0005789;GO:0042175;GO:0005783;GO:1990234;GO:0012505;GO:0016021;GO:0031224;GO:1902494;GO:0098796;GO:0016020;GO:0031090;GO:0032991;GO:0043231;GO:0043227;GO:0043229;GO:0043226;GO:0005737;GO:0005622;GO:0110165|GO:0008250;GO:0005789;GO:0042175;GO:0005783;GO:1990234;GO:0012505;GO:0016021;GO:0031224;GO:0016020;GO:1902494;GO:0098796;GO:0031090;GO:0032991;GO:0043231;GO:0043227;GO:0043229;GO:…
allStrains653	0.08	GL50803_007850	Sgt1-like protein	GD_P392_046040	GD_P407_046150	GD_P344_002630	GSB_7850	GD_P64_044950	GD_P458_009840	GD_P427_004060	GD_P387_017280	DHA2_7850	GD_P424_007820	GD_KO188_020100	noName	Suppressor of G2 allele of SKP1 like protein	none	none	none
allStrains654	0.11	GL50803_0011716	hypothetical protein	GD_P392_026760	GD_P407_018160	GD_P344_032810	GSB_154049	GD_P64_022410	GD_P458_021370	GD_P427_047820	GD_P387_040420	DHA2_154563	GD_P424_009800	GD_KO188_040280	noName	none	GO:0006388;GO:0000394;GO:0008380;GO:0090502;GO:0090501;GO:0008033;GO:0034470;GO:0090305;GO:0006399;GO:0006396;GO:0034660;GO:0016070;GO:0090304;GO:0010467;GO:0006139;GO:0006725;GO:0046483;GO:1901360;GO:0034641;GO:0043170;GO:0006807;GO:0044238;GO:0044237;GO:0071704;GO:0008152;GO:0009987	GO:0000213;GO:0016892;GO:0016894;GO:0004549;GO:0004521;GO:0004540;GO:0004519;GO:0140101;GO:0004518;GO:0140098;GO:0016788;GO:0016787;GO:0003676;GO:1901363;GO:0097159;GO:0005488;GO:0003824	none
allStrains655	0.23	GL50803_0017401	hypothetical protein	GD_P392_024770	GD_P407_020050	GD_P344_035260	GSB_150729	GD_P64_024380	GD_P458_029850	GD_P427_025600	GD_P387_011010	DHA2_152667	GD_P424_020480	GD_KO188_042200	noName	none	none	none	none
allStrains656	0.22	GL50803_007680	Ankyrin repeat protein 1	GD_P392_048340	GD_P407_050280	GD_P344_037880	GSB_152862	GD_P64_049100	GD_P458_041380	GD_P427_005990	GD_P387_018970	DHA2_150011	GD_P424_038340	GD_KO188_017790	noName	Ankyrin repeat protein 1	none	none	none
allStrains657	0.16	GL50803_003098	Interferon-related developmental regulator family protein	GD_P392_021350	GD_P407_009320	GD_P344_048370	GSB_153063	GD_P64_013550	GD_P458_053660	GD_P427_039890	GD_P387_029350	DHA2_152505	GD_P424_046400	GD_KO188_029980	noName	IFRD domain-containing protein;Interferon-related developmental regulator family protein	none	none	none
allStrains658	0.23	GL50803_0014241	C3HC4-type zinc-finger domain-containing protein	GD_P392_012540	GD_P407_044680	GD_P344_044120	GSB_153661	GD_P64_043610	GD_P458_000100	GD_P427_032160	GD_P387_030060	DHA2_153159	GD_P424_000780	GD_KO188_003190	noName	Putative RING finger domain protein;C3HC4-type zinc-finger domain-containing protein	GO:0043161;GO:0010498;GO:0006511;GO:0019941;GO:0043632;GO:0016567;GO:0032446;GO:0051603;GO:0044257;GO:0070647;GO:0030163;GO:0044265;GO:0009057;GO:1901565;GO:0044248;GO:1901575;GO:0009056;GO:0006508;GO:0006464;GO:0036211;GO:0043412;GO:0044267;GO:0019538;GO:0044260;GO:1901564;GO:0043170;GO:0006807;GO:0044238;GO:0044237;GO:0071704;GO:0008152;GO:0009987	GO:0046872;GO:0043169;GO:0061630;GO:0061659;GO:0004842;GO:0019787;GO:0043167;GO:0005488;GO:0140096;GO:0016740;GO:0003824	none
allStrains659	0.15	GL50803_0014906	hypothetical protein	GD_P392_004840	GD_P407_007260	GD_P344_037380	GSB_150649	GD_P64_004750	GD_P458_027920	GD_P427_023910	GD_P387_010430	DHA2_151015	GD_P424_033920	GD_KO188_010600	noName	none	none	none	none
allStrains660	0.21	GL50803_0014100	Ankyrin repeat protein 1	GD_P392_004100	GD_P407_039740	GD_P344_045970	GSB_153201	GD_P64_003930	GD_P458_049000	GD_P427_042750	GD_P387_033770	DHA2_150272	GD_P424_025400	GD_KO188_011540	noName	Ankyrin repeat protein 1	none	none	none
allStrains662	0.13	GL50803_0016833	Tenascin-like protein	GD_P392_039590	GD_P407_033930	GD_P344_012340	GSB_152041	GD_P64_038320	GD_P458_056950	GD_P427_035740	GD_P387_026520	DHA2_150668	GD_P424_031580	GD_KO188_048940	noName	none	none	none	none
allStrains663	0.18	GL50803_00101260	hypothetical protein	GD_P392_032710	GD_P407_026470	GD_P344_016760	GSB_153278	GD_P64_030780	GD_P458_016910	GD_P427_013780	GD_P387_001350	DHA2_152739	GD_P424_024180	GD_KO188_026170	noName	EF-hand domain-containing protein	none	GO:0005509;GO:0046872;GO:0043169;GO:0043167;GO:0005488	none
allStrains664	0.12	GL50803_008854	hypothetical protein	GD_P392_043130	GD_P407_030380	GD_P344_008760	GSB_8854	GD_P64_034680	GD_P458_047010	GD_P427_034700	GD_P387_023920	DHA2_8854	GD_P424_039590	GD_KO188_045320	noName	none	none	none	none
allStrains665	0.12	GL50803_006344	Ankyrin repeat protein 1	GD_P392_019640	GD_P407_011010	GD_P344_021850	GSB_6344	GD_P64_015210	GD_P458_031640	GD_P427_045130	GD_P387_035810	DHA2_6344	GD_P424_015230	GD_KO188_031600	noName	Ankyrin repeat protein 1	GO:0045859;GO:0043549;GO:0051338;GO:0001932;GO:0042325;GO:0031399;GO:0019220;GO:0051174;GO:0032268;GO:0051246;GO:0050790;GO:0065009;GO:0051171;GO:0080090;GO:0031323;GO:0060255;GO:0019222;GO:0050794;GO:0050789;GO:0065007	GO:0030165;GO:0019887;GO:0019207;GO:0019904;GO:0030234;GO:0098772;GO:0005515;GO:0005488	none
allStrains666	0.02	GL50803_0016900	Collagen alpha 1 chain	GD_P392_022550	GD_P407_008140	GD_P344_028520	GSB_16900	GD_P64_012400	GD_P458_024180	GD_P427_029720	GD_P387_008350	DHA2_16900	GD_P424_012270	GD_KO188_028900	noName	Collagen alpha 1 chain	GO:0006378;GO:0043631;GO:0031124;GO:0031123;GO:0006397;GO:0016071;GO:0006396;GO:0016070;GO:0090304;GO:0010467;GO:0006139;GO:0006725;GO:0046483;GO:1901360;GO:0034641;GO:0043170;GO:0006807;GO:0044238;GO:0044237;GO:0071704;GO:0008152;GO:0009987	none	GO:0005847;GO:0005849;GO:0005654;GO:0031981;GO:0070013;GO:0043233;GO:0031974;GO:0005634;GO:0032991;GO:0043231;GO:0043227;GO:0043229;GO:0043226;GO:0005622;GO:0016021;GO:0031224;GO:0016020;GO:0110165
allStrains667	0.04	GL50803_007309	Qa-SNARE 1	GD_P392_048640	GD_P407_049980	GD_P344_038190	GSB_7309	GD_P64_048780	GD_P458_041030	GD_P427_006280	GD_P387_018670	DHA2_7309	GD_P424_038030	GD_KO188_017490	noName	Qa-SNARE 1;t-SNARE coiled-coil homology domain-containing protein	GO:0016192;GO:0006810;GO:0051234;GO:0051179;GO:0006906;GO:0090174;GO:0048284;GO:0048278;GO:0016050;GO:0140056;GO:0022406;GO:0006887;GO:0051640;GO:0061025;GO:0032940;GO:0046903;GO:0140352;GO:0061024;GO:0006886;GO:0034613;GO:0070727;GO:0046907;GO:0051649;GO:0051641;GO:0015031;GO:0045184;GO:0008104;GO:0015833;GO:0042886;GO:0033036;GO:0006996;GO:0071705;GO:0071702;GO:0016043;GO:0071840;GO:0009987	GO:0000149;GO:0005484;GO:0030674;GO:0005515;GO:0060090;GO:0005488	GO:0031201;GO:0012505;GO:0016021;GO:0031224;GO:0016020;GO:0098796;GO:0032991;GO:0005886;GO:0071944;GO:0005737;GO:0005622;GO:0110165|GO:0031201;GO:0016021;GO:0031224;GO:0012505;GO:0016020;GO:0098796;GO:0032991;GO:0005886;GO:0071944;GO:0005737;GO:0005622;GO:0110165
allStrains668	0.22	GL50803_009829	CDP-diacylglycerol-inositol 3-phosphatidyltransferase	GD_P392_027430	GD_P407_017510	GD_P344_032030	GSB_150810	GD_P64_021730	GD_P458_022210	GD_P427_038130	GD_P387_021990	DHA2_150173	GD_P424_010480	GD_KO188_039650	noName	CDP-diacylglycerol--inositol 3-phosphatidyltransferase	GO:0008654;GO:0006644;GO:0008610;GO:0044255;GO:0006629;GO:0090407;GO:0019637;GO:0006796;GO:0006793;GO:0044249;GO:1901576;GO:0009058;GO:0006661;GO:0046488;GO:0046474;GO:0045017;GO:0006650;GO:0046486;GO:0044238;GO:0044237;GO:0071704;GO:0008152;GO:0009987	GO:0003881;GO:0017169;GO:0016780;GO:0016772;GO:0016740;GO:0003824	GO:0005794;GO:0012505;GO:0016021;GO:0031224;GO:0016020;GO:0043231;GO:0043227;GO:0043229;GO:0043226;GO:0005737;GO:0005622;GO:0110165
allStrains669	0.05	GL50803_0040817	actin	GD_P392_024370	GD_P407_020430	GD_P344_054600	GSB_40817	GD_P64_024740	GD_P458_030420	GD_P427_046610	GD_P387_011450	DHA2_40817	GD_P424_020950	GD_KO188_042590	ACT1noName	Actin;Actin, cytoplasmic 3;Actin/actin like protein;Actin, cytoplasmic;Macronuclear actin I	GO:0001766;GO:0031580;GO:0051665;GO:0007010;GO:0051591;GO:0031579;GO:0051668;GO:0046683;GO:0014074;GO:0006909;GO:0043967;GO:0016573;GO:0018393;GO:0018394;GO:0006475;GO:0010243;GO:0006996;GO:0014070;GO:1901698;GO:0006473;GO:0043543;GO:0000902;GO:0016570;GO:0016569;GO:0018205;GO:1901700;GO:0006325;GO:0016043;GO:0009653;GO:0010033;GO:0071840;GO:0016192;GO:0048856;GO:0061024;GO:0032502;GO:0051641;GO:…	GO:0005524;GO:0032559;GO:0030554;GO:0035639;GO:0032555;GO:0017076;GO:0008144;GO:0032553;GO:0097367;GO:0000166;GO:1901265;GO:0043168;GO:0036094;GO:0043167;GO:1901363;GO:0097159;GO:0005488;GO:0005200;GO:0010485;GO:0017022;GO:0004402;GO:0061733;GO:0034212;GO:0008092;GO:0005198;GO:0008080;GO:0016410;GO:0016407;GO:0016747;GO:0005515;GO:0016746;GO:0016740;GO:0003824;GO:0005507;GO:0003729;GO:0046914;GO:…	GO:0005856;GO:0043232;GO:0043228;GO:0043229;GO:0043226;GO:0005737;GO:0005622;GO:0015629;GO:0030864;GO:0030863;GO:0061836;GO:0005938;GO:0001411;GO:0032010;GO:0060187;GO:0032009;GO:0005767;GO:0001891;GO:0044291;GO:0045335;GO:0005933;GO:0030027;GO:0051286;GO:0030139;GO:0030427;GO:0031252;GO:0035267;GO:0043189;GO:1902562;GO:0005764;GO:0000323;GO:0000123;GO:0005911;GO:0031248;GO:1902493;GO:0070161;GO:…
allStrains670	0.05	GL50803_0016368	Ribosomal protein L31e	GD_P392_036340	GD_P407_022970	GD_P344_045170	GSB_16368	GD_P64_027250	GD_P458_013040	GD_P427_001040	GD_P387_020120	DHA2_16368	GD_P424_043170	GD_KO188_022660	noName	Ribosomal protein L31B;LSU ribosomal protein L31E;60S ribosomal protein L31	GO:0006412;GO:0043043;GO:0006518;GO:0043604;GO:0043603;GO:0034645;GO:0010467;GO:0009059;GO:0044267;GO:0044271;GO:1901566;GO:0019538;GO:0044260;GO:0044249;GO:1901576;GO:0009058;GO:0034641;GO:1901564;GO:0043170;GO:0002181;GO:0006807;GO:0044238;GO:0044237;GO:0071704;GO:0008152;GO:0009987	GO:0003735;GO:0005198	GO:0005840;GO:0043232;GO:0043228;GO:0043229;GO:0043226;GO:0022625;GO:0005622;GO:0022626;GO:0015934;GO:0005829;GO:0044391;GO:1990904;GO:0032991;GO:0005737;GO:0110165|GO:0005840;GO:0043232;GO:0043228;GO:0043229;GO:0043226;GO:0005622;GO:0022625;GO:0022626;GO:0015934;GO:0005829;GO:0044391;GO:1990904;GO:0032991;GO:0005737;GO:0110165|GO:0005840;GO:0043232;GO:0043228;GO:0043229;GO:0043226;GO:0022625;GO:…
allStrains671	0.18	GL50803_0017118	putative U2 small nuclear ribonucleoprotein A	GD_P392_010830	GD_P407_001170	GD_P344_005350	GSB_150989	GD_P64_010620	GD_P458_006590	GD_P427_028540	GD_P387_025100	DHA2_151293	GD_P424_002530	GD_KO188_004800	noName	Putative U2 small nuclear ribonucleoprotein A	none	none	none
allStrains672	0.03	GL50803_0011976	hypothetical protein	GD_P392_046140	GD_P407_046250	GD_P344_002740	GSB_11976	GD_P64_045050	GD_P458_009730	GD_P427_004170	GD_P387_017170	DHA2_11976	GD_P424_007930	GD_KO188_020000	noName	none	none	none	none
allStrains673	0.1	GL50803_0013988	hypothetical protein	GD_P392_047600	GD_P407_047690	GD_P344_047610	GSB_13988	GD_P64_046490	GD_P458_049510	GD_P427_005300	GD_P387_027640	DHA2_13988	GD_P424_048070	GD_KO188_018480	noName	none	none	none	none
allStrains675	0.2	GL50803_00113252	Msh2-like protein	GD_P392_001900	GD_P407_037530	GD_P344_050590	GSB_153180	GD_P64_001890	GD_P458_053230	GD_P427_049280	GD_P387_045350	DHA2_153379	GD_P424_050790	GD_KO188_013710	noName	DNA mismatch repair protein mutS	GO:0006298;GO:0006281;GO:0006974;GO:0033554;GO:0006950;GO:0006259;GO:0051716;GO:0050896;GO:0090304;GO:0000710;GO:0006290;GO:0006139;GO:0006725;GO:0046483;GO:1901360;GO:0044260;GO:0036297;GO:0045910;GO:0061982;GO:0000018;GO:0051053;GO:0034641;GO:1903046;GO:0051321;GO:0043570;GO:0043170;GO:0051052;GO:0022414;GO:0000003;GO:0045934;GO:0006807;GO:0022402;GO:0051172;GO:0044238;GO:0031324;GO:0048523;GO:…	GO:0030983;GO:0003690;GO:0003677;GO:0005524;GO:0032559;GO:0030554;GO:0032143;GO:0035639;GO:0032555;GO:0017076;GO:0032405;GO:0008144;GO:0032138;GO:0032553;GO:0032404;GO:0032357;GO:0097367;GO:0032356;GO:0032135;GO:0000400;GO:0000166;GO:1901265;GO:0043168;GO:0000217;GO:0036094;GO:0003676;GO:0043167;GO:0003684;GO:0044877;GO:1901363;GO:0097159;GO:0008094;GO:0005488;GO:0016887;GO:0017111;GO:0016462;GO:…	GO:0032300;GO:1990391;GO:0032301;GO:0032991;GO:0005634;GO:0043231;GO:0043227;GO:0005622;GO:0043229;GO:0043226;GO:0110165|GO:0032300;GO:1990391;GO:0032301;GO:0032991;GO:0005634;GO:0005622;GO:0043231;GO:0043227;GO:0043229;GO:0043226;GO:0110165
allStrains676	0.2	GL50803_0027055	Ubiquitin-conjugating enzyme E2	GD_P392_031030	GD_P407_028080	GD_P344_015120	GSB_151900	GD_P64_032370	GD_P458_018630	GD_P427_048160	GD_P387_040130	DHA2_151246	GD_P424_022580	GD_KO188_027660	noName	Ubiquitin-conjugating enzyme E2;Ubiquitin-conjugating enzyme E2-17 kDa 3	GO:0070534;GO:0006301;GO:0000209;GO:0016567;GO:0032446;GO:0070647;GO:0006281;GO:0006974;GO:0033554;GO:0006950;GO:0006464;GO:0036211;GO:0006259;GO:0043412;GO:0051716;GO:0050896;GO:0090304;GO:0044267;GO:0006139;GO:0019538;GO:0006725;GO:0046483;GO:1901360;GO:0044260;GO:0034641;GO:1901564;GO:0043170;GO:0006807;GO:0044238;GO:0044237;GO:0071704;GO:0008152;GO:0009987	GO:0061631;GO:0061650;GO:0004842;GO:0019787;GO:0016874;GO:0140096;GO:0016740;GO:0003824	GO:0005634;GO:0043231;GO:0043227;GO:0043229;GO:0043226;GO:0005622;GO:0110165
allStrains677	0.11	GL50803_004369	Rhodanese-like domain-containing protein	GD_P392_017030	GD_P407_013520	GD_P344_018840	GSB_154189	GD_P64_017760	GD_P458_034340	GD_P427_009620	GD_P387_002830	DHA2_151860	GD_P424_012730	GD_KO188_034120	noName	Putative Dual specificity phosphatase Cdc25/ rhodanese-like proteiny domain;Arsenate reductase 2.2;Rhodanese domain-containing protein;Rhodanese-like domain-containing protein	GO:0006470;GO:0016311;GO:0035335;GO:0006464;GO:0036211;GO:0043412;GO:0006796;GO:0006793;GO:0044267;GO:0019538;GO:0044260;GO:1901564;GO:0043170;GO:0006807;GO:0044238;GO:0044237;GO:0071704;GO:0008152;GO:0009987	GO:0004721;GO:0016791;GO:0042578;GO:0004725;GO:0016788;GO:0140096;GO:0004792;GO:0016787;GO:0016783;GO:0016782;GO:0003824;GO:0016740	GO:0005634;GO:0043231;GO:0043227;GO:0043229;GO:0043226;GO:0005737;GO:0005622;GO:0110165
allStrains678	0.12	GL50803_001979	hypothetical protein	GD_P392_018920	GD_P407_011650	GD_P344_021120	GSB_151189	GD_P64_015890	GD_P458_032320	GD_P427_011650	GD_P387_004690	DHA2_151095	GD_P424_014550	GD_KO188_032300	noName	none	none	none	none
allStrains679	0.07	GL50803_0016194	hypothetical protein	GD_P392_012660	GD_P407_044570	GD_P344_044030	GSB_16194	GD_P64_043490	GD_P458_000190	GD_P427_032100	GD_P387_029950	DHA2_16194	GD_P424_000700	GD_KO188_003080	noName	none	none	none	none
allStrains680	0.14	GL50803_007287	Small glutamine-rich tetratricopeptide repeat-containing protein	GD_P392_049340	GD_P407_049330	GD_P344_038890	GSB_7287	GD_P64_048140	GD_P458_040420	GD_P427_006730	GD_P387_018140	DHA2_7287	GD_P424_037450	GD_KO188_016810	noName	Small glutamine-rich tetratricopeptide repeat-containing protein	GO:1903646;GO:1903334;GO:1903644;GO:1903332;GO:0006620;GO:0030433;GO:0036503;GO:0034976;GO:0010243;GO:1901698;GO:0043161;GO:0010498;GO:0045047;GO:0072599;GO:0006612;GO:0070972;GO:0006511;GO:0019941;GO:0043632;GO:0072594;GO:0090150;GO:0033365;GO:0072657;GO:0051603;GO:0044257;GO:0010033;GO:0006605;GO:0030163;GO:0006886;GO:0048522;GO:0048518;GO:0044265;GO:0034613;GO:0070727;GO:0046907;GO:0051649;GO:…	GO:0060090;GO:0005488	GO:0072380;GO:0072379;GO:0005829;GO:0032991;GO:0005737;GO:0005622;GO:0016020;GO:0110165
allStrains681	0.29	GL50803_0060785	hypothetical protein	GD_P392_033020	GD_P407_026170	GD_P344_017290	GSB_154136	GD_P64_030400	GD_P458_016280	GD_P427_013160	GD_P387_001900	DHA2_153340	GD_P424_024750	GD_KO188_025850	noName	none	none	none	none
allStrains682	0.19	GL50803_0014972	hypothetical protein	GD_P392_023770	GD_P407_021020	GD_P344_049730	GSB_151089	GD_P64_025330	GD_P458_031120	GD_P427_041620	GD_P387_012010	DHA2_153060	GD_P424_021600	GD_KO188_043190	noName	none	none	none	GO:0016021;GO:0031224;GO:0016020;GO:0110165
allStrains683	0.07	GL50803_006407	SET domain-containing protein	GD_P392_035490	GD_P407_023840	GD_P344_044270	GSB_6407	GD_P64_028070	GD_P458_014010	GD_P427_000140	GD_P387_019440	DHA2_6407	GD_P424_042240	GD_KO188_023490	noName	SET domain-containing protein	none	none	none
allStrains684	0.15	GL50803_009148	SHIPPO repeat domain-containing protein	GD_P392_001230	GD_P407_036840	GD_P344_029810	GSB_9148	GD_P64_001230	GD_P458_002940	GD_P427_026420	GD_P387_034960	DHA2_9148	GD_P424_036280	GD_KO188_014410	noName	H-SHIPPO 1;SHIPPO repeat domain-containing protein;Outer dense fiber of sperm tails 3B	none	none	none
allStrains685	0.12	GL50803_009099	hypothetical protein	GD_P392_026130	GD_P407_018770	GD_P344_033760	GSB_152226	GD_P64_023050	GD_P458_028270	GD_P427_024250	GD_P387_028700	DHA2_152939	GD_P424_019130	GD_KO188_040910	noName	PCI domain-containing protein	none	none	GO:0008180;GO:0005634;GO:0032991;GO:0043231;GO:0043227;GO:0043229;GO:0043226;GO:0005622;GO:0016021;GO:0031224;GO:0016020;GO:0110165|GO:0008180;GO:0005634;GO:0032991;GO:0043231;GO:0043227;GO:0043229;GO:0043226;GO:0016021;GO:0031224;GO:0016020;GO:0005622;GO:0110165
allStrains686	0.15	GL50803_0010840	DNA-directed RNA polymerases I and III 16 kDa polypeptide	GD_P392_039560	GD_P407_033960	GD_P344_012370	GSB_10840	GD_P64_038350	GD_P458_056980	GD_P427_035770	GD_P387_026550	DHA2_10840	GD_P424_031550	GD_KO188_048970	noName	DNA-directed RNA polymerases I and III subunit RPAC2;DNA-directed RNA polymerase I/III subunit, putative	GO:0006351;GO:0097659;GO:0032774;GO:0034654;GO:0016070;GO:0019438;GO:0018130;GO:1901362;GO:0090304;GO:0034645;GO:0010467;GO:0009059;GO:0044271;GO:0006139;GO:0006725;GO:0046483;GO:1901360;GO:0044260;GO:0044249;GO:1901576;GO:0009058;GO:0034641;GO:0043170;GO:0006807;GO:0044238;GO:0044237;GO:0071704;GO:0008152;GO:0009987	GO:0003899;GO:0046983;GO:0034062;GO:0097747;GO:0005515;GO:0016779;GO:0140098;GO:0016772;GO:0003677;GO:0016740;GO:0003676;GO:1901363;GO:0097159;GO:0005488;GO:0003824	GO:0005736;GO:0005666;GO:0055029;GO:0000428;GO:0030880;GO:0061695;GO:0005730;GO:1990234;GO:0031981;GO:0070013;GO:0043233;GO:0031974;GO:1902494;GO:0005634;GO:0032991;GO:0043231;GO:0043232;GO:0043227;GO:0043228;GO:0043229;GO:0043226;GO:0005622;GO:0110165
allStrains687	0.11	GL50803_0010450	FKBP-type peptidyl-prolyl cis-trans isomerase	GD_P392_039190	GD_P407_034320	GD_P344_012880	GSB_10450	GD_P64_038710	GD_P458_057210	GD_P427_036190	GD_P387_043240	DHA2_10450	GD_P424_031120	GD_KO188_049330	noName	Peptidylprolyl isomerase;Peptidyl-prolyl cis-trans isomerase;FK506-binding protein 2	GO:0000413;GO:0018208;GO:0018193;GO:0006464;GO:0036211;GO:0043412;GO:0044267;GO:0019538;GO:0044260;GO:1901564;GO:0043170;GO:0006807;GO:0044238;GO:0044237;GO:0071704;GO:0061077;GO:0008152;GO:0006457;GO:0009987	GO:0003755;GO:0016859;GO:0016853;GO:0140096;GO:0003824	GO:0005737;GO:0005622;GO:0016021;GO:0031224;GO:0016020;GO:0110165|GO:0005737;GO:0005783;GO:0012505;GO:0005622;GO:0043231;GO:0043227;GO:0043229;GO:0043226;GO:0016021;GO:0031224;GO:0016020;GO:0110165|GO:0005737;GO:0005622;GO:0110165
allStrains688	0.04	GL50803_005358	Aurora kinase	GD_P392_008890	GD_P407_003120	GD_P344_007530	GSB_5358	GD_P64_008700	GD_P458_051180	GD_P427_020150	GD_P387_013810	DHA2_5358	GD_P424_049290	GD_KO188_006770	noName	Aurora kinase;Serine/threonine-protein kinase Ial;Serine/threonine-protein kinase;Protein kinase domain-containing protein	GO:0006468;GO:0006464;GO:0036211;GO:0043412;GO:0016310;GO:0006796;GO:0006793;GO:0044267;GO:0019538;GO:0044260;GO:0035404;GO:1901564;GO:0043170;GO:0016572;GO:0007052;GO:0018105;GO:0018209;GO:1902850;GO:0007051;GO:0032465;GO:0051302;GO:0006807;GO:0000226;GO:1903047;GO:0044238;GO:0000278;GO:0010564;GO:0016570;GO:0016569;GO:0051726;GO:0044237;GO:0071704;GO:0006325;GO:0007017;GO:0007010;GO:0022402;GO:…	GO:0004674;GO:0004672;GO:0016773;GO:0016301;GO:0140096;GO:0016772;GO:0005524;GO:0032559;GO:0030554;GO:0035639;GO:0032555;GO:0017076;GO:0008144;GO:0032553;GO:0097367;GO:0000166;GO:1901265;GO:0043168;GO:0036094;GO:0016740;GO:0035174;GO:0035173;GO:0043167;GO:1901363;GO:0097159;GO:0005488;GO:0003824	GO:0031616;GO:0032133;GO:0051233;GO:0005876;GO:0000780;GO:0000779;GO:0000922;GO:0000794;GO:0005813;GO:0005819;GO:0000775;GO:0000793;GO:0005875;GO:0098687;GO:0005815;GO:0000228;GO:0005874;GO:0099513;GO:0099512;GO:0099081;GO:0099080;GO:0015630;GO:0005856;GO:0005694;GO:0031981;GO:0070013;GO:0043233;GO:0031974;GO:0005634;GO:0032991;GO:0043231;GO:0043232;GO:0043227;GO:0043228;GO:0043229;GO:0043226;GO:…
allStrains689	0.03	GL50803_0015090	L-serine dehydratase	GD_P392_017970	GD_P407_012600	GD_P344_019820	GSB_15090	GD_P64_016840	GD_P458_033410	GD_P427_010560	GD_P387_003730	DHA2_15090	GD_P424_013590	GD_KO188_033240	noName	L-serine dehydratase	GO:0006094;GO:0019319;GO:0046364;GO:0006006;GO:0019318;GO:0005996;GO:0016051;GO:0005975;GO:0044283;GO:0044281;GO:1901576;GO:0009058;GO:0044238;GO:0071704;GO:0008152	GO:0003941;GO:0016841;GO:0016840;GO:0051539;GO:0051536;GO:0051540;GO:0016829;GO:0048037;GO:0005488;GO:0003824	none
allStrains690	0.12	GL50803_0015888	hypothetical protein	GD_P392_044430	GD_P407_029150	GD_P344_026500	GSB_15888	GD_P64_033480	GD_P458_035410	GD_P427_016240	GD_P387_014990	DHA2_15888	GD_P424_017360	GD_KO188_044100	noName	none	none	none	none
allStrains691	0.11	GL50803_0017104	hypothetical protein	GD_P392_013250	GD_P407_044010	GD_P344_043230	GSB_17104	GD_P64_042870	GD_P458_000890	GD_P427_050080	GD_P387_042200	DHA2_17104	GD_P424_000050	GD_KO188_002520	noName	none	none	none	GO:0016021;GO:0031224;GO:0016020;GO:0110165
allStrains692	0.2	GL50803_0042328	Kinase: NEK	GD_P392_029080	GD_P407_015870	GD_P344_040400	GSB_150399	GD_P64_020080	GD_P458_044530	GD_P427_018120	GD_P387_043700	DHA2_151574	GD_P424_041110	GD_KO188_038040	noName	Kinase, NEK;Serine/threonine protein kinase	GO:0006468;GO:0006464;GO:0036211;GO:0043412;GO:0016310;GO:0006796;GO:0006793;GO:0044267;GO:0019538;GO:0044260;GO:1901564;GO:0043170;GO:0006807;GO:0044238;GO:0044237;GO:0071704;GO:0008152;GO:0009987	GO:0004672;GO:0004674;GO:0016773;GO:0016301;GO:0140096;GO:0016772;GO:0005524;GO:0032559;GO:0030554;GO:0035639;GO:0032555;GO:0017076;GO:0008144;GO:0032553;GO:0097367;GO:0000166;GO:1901265;GO:0043168;GO:0036094;GO:0016740;GO:0043167;GO:1901363;GO:0097159;GO:0005488;GO:0003824	none
allStrains693	0.12	GL50803_007946	High cysteine membrane protein	GD_P392_016930	GD_P407_013630	GD_P344_018730	GSB_154197	GD_P64_017870	GD_P458_034460	GD_P427_009500	GD_P387_002680	DHA2_151852	GD_P424_012620	GD_KO188_034230	noName	High cysteine membrane protein	none	none	GO:0016021;GO:0031224;GO:0016020;GO:0110165
allStrains694	0.12	GL50803_0014566	Dipeptidyl-peptidase I	GD_P392_046100	GD_P407_046210	GD_P344_002690	GSB_14566	GD_P64_045010	GD_P458_009780	GD_P427_004120	GD_P387_017220	DHA2_14566	GD_P424_007880	GD_KO188_020040	noName	Dipeptidyl-peptidase I;Encystation-specific protease	GO:0006508;GO:0019538;GO:1901564;GO:0043170;GO:0051603;GO:0044257;GO:0006807;GO:0030163;GO:0044238;GO:0044265;GO:0009057;GO:0071704;GO:1901565;GO:0044248;GO:1901575;GO:0009056;GO:0008152;GO:0044267;GO:0044260;GO:0044237;GO:0009987	GO:0008234;GO:0070011;GO:0008233;GO:0140096;GO:0016787;GO:0004197;GO:0004175;GO:0003824	GO:0005764;GO:0000323;GO:0005773;GO:0005615;GO:0005576;GO:0016021;GO:0031224;GO:0016020;GO:0043231;GO:0043227;GO:0043229;GO:0043226;GO:0005737;GO:0005622;GO:0110165
allStrains695	0.1	GL50803_0015244	hypothetical protein	GD_P392_037180	GD_P407_022120	GD_P344_000620	GSB_15244	GD_P64_026410	GD_P458_011950	GD_P427_002110	GD_P387_026940	DHA2_15244	GD_P424_005920	GD_KO188_021790	noName	none	none	none	GO:0016021;GO:0031224;GO:0016020;GO:0110165
allStrains696	0.08	GL50803_0014655	hypothetical protein	GD_P392_012120	GD_P407_045100	GD_P344_004000	GSB_14655	GD_P64_044010	GD_P458_008000	GD_P427_032730	GD_P387_016650	DHA2_14655	GD_P424_001320	GD_KO188_003580	noName	none	none	none	none
allStrains697	0.09	GL50803_007522	Eukaryotic initiation factor 5C	GD_P392_041090	GD_P407_032410	GD_P344_011160	GSB_7522	GD_P64_036740	GD_P458_046570	GD_P427_036500	GD_P387_023420	DHA2_7522	GD_P424_050290	GD_KO188_047400	noName	Elongation initiation factor 5C	GO:0006413;GO:0006412;GO:0043043;GO:0006518;GO:0043604;GO:0043603;GO:0034645;GO:0010467;GO:0009059;GO:0044267;GO:0044271;GO:1901566;GO:0019538;GO:0044260;GO:0044249;GO:1901576;GO:0009058;GO:0034641;GO:1901564;GO:0043170;GO:0006807;GO:0044238;GO:0044237;GO:0071704;GO:0008152;GO:0009987	GO:0003743;GO:0008135;GO:0090079;GO:0045182;GO:0003723;GO:0003676;GO:1901363;GO:0097159;GO:0005488	GO:0005737;GO:0005622;GO:0110165
allStrains698	0.01	GL50803_002970	Translation initiation factor 2 gamma subunit	GD_P392_034930	GD_P407_024240	GD_P344_053020	GSB_2970	GD_P64_028470	GD_P458_014380	GD_P427_051910	GD_P387_038600	DHA2_2970	GD_P424_053790	GD_KO188_023900	noName	Eukaryotic translation initiation factor 2 subunit gamma;Tr-type G domain-containing protein;Translation elongation factor EF1A/initiation factor IF2gamma family protein;Elongation factor Tu GTP binding domain protein;P-loop containing nucleoside triphosphate hydrolase protein	GO:0006413;GO:0001731;GO:0006412;GO:0043043;GO:0002183;GO:0006518;GO:0002181;GO:0043604;GO:0043603;GO:0045903;GO:0034645;GO:0010467;GO:0009059;GO:0044267;GO:0022618;GO:0071826;GO:0044271;GO:1901566;GO:0019538;GO:0034622;GO:0045727;GO:0034250;GO:0044260;GO:0065003;GO:0044249;GO:1901576;GO:0043933;GO:0009058;GO:0022613;GO:0034641;GO:0022607;GO:0032270;GO:1901564;GO:0051247;GO:0043170;GO:0006450;GO:…	GO:0003924;GO:0005525;GO:0032550;GO:0001883;GO:0032561;GO:0019001;GO:0032549;GO:0001882;GO:0003743;GO:0008135;GO:0090079;GO:0045182;GO:0017111;GO:0016462;GO:0016818;GO:0016817;GO:0035639;GO:0032555;GO:0017076;GO:0032553;GO:0097367;GO:0000166;GO:1901265;GO:0043168;GO:0003723;GO:0036094;GO:0016787;GO:0043167;GO:0003676;GO:1901363;GO:0097159;GO:0005488;GO:0003824;GO:0003746;GO:0008236;GO:0016825;GO:…	GO:0005850;GO:0005829;GO:0032991;GO:0005737;GO:0005622;GO:0016021;GO:0031224;GO:0016020;GO:0110165|GO:0005850;GO:0005829;GO:0032991;GO:0005737;GO:0005622;GO:0005739;GO:0043231;GO:0043227;GO:0016021;GO:0031224;GO:0043229;GO:0043226;GO:0016020;GO:0110165|GO:0005850;GO:0005829;GO:0032991;GO:0005737;GO:0005622;GO:0005739;GO:0043231;GO:0043227;GO:0016021;GO:0031224;GO:0016020;GO:0043229;GO:0043226;GO:…
allStrains699	0.07	GL50803_0015871	putative Serine peptidase	GD_P392_024580	GD_P407_020250	GD_P344_035480	GSB_15871	GD_P64_024570	GD_P458_030100	GD_P427_025840	GD_P387_011220	DHA2_15871	GD_P424_020690	GD_KO188_042390	noName	Serine carboxypeptidase	GO:0006508;GO:0019538;GO:1901564;GO:0043170;GO:0006807;GO:0044238;GO:0071704;GO:0008152	GO:0008236;GO:0016825;GO:0017171;GO:0070011;GO:0008233;GO:0008238;GO:0004180;GO:0140096;GO:0016787;GO:0008239;GO:0004177;GO:0003824	none
allStrains700	0.19	GL50803_0017285	Ankyrin repeat protein 1	GD_P392_010120	GD_P407_001910	GD_P344_006200	GSB_152346	GD_P64_009910	GD_P458_005670	GD_P427_021540	GD_P387_012470	DHA2_152441	GD_P424_003350	GD_KO188_005540	noName	Ankyrin repeat protein 1	none	none	none
allStrains701	0.19	GL50803_0040692	RWD domain-containing protein	GD_P392_027860	GD_P407_017090	GD_P344_031590	GSB_150781	GD_P64_021310	GD_P458_022640	GD_P427_037690	GD_P387_021550	DHA2_150147	GD_P424_010880	GD_KO188_039250	noName	RWD domain-containing protein	none	none	none
allStrains702	0.27	GL50803_0015573	hypothetical protein	GD_P392_050370	GD_P407_048560	GD_P344_027740	GSB_150385	GD_P64_047360	GD_P458_023270	GD_P427_044730	GD_P387_007550	DHA2_151211	GD_P424_011480	GD_KO188_016060	noName	none	none	none	none
allStrains703	0.12	GL50803_0014690	hypothetical protein	GD_P392_031840	GD_P407_027270	GD_P344_016030	GSB_14690	GD_P64_031580	GD_P458_017670	GD_P427_014500	GD_P387_000630	DHA2_14690	GD_P424_023470	GD_KO188_026900	noName	Rhomboid domain-containing protein	GO:0006508;GO:0019538;GO:1901564;GO:0043170;GO:0006807;GO:0044238;GO:0071704;GO:0008152	GO:0004252;GO:0008236;GO:0016825;GO:0017171;GO:0004175;GO:0070011;GO:0008233;GO:0140096;GO:0016787;GO:0003824	GO:0016021;GO:0031224;GO:0016020;GO:0110165
allStrains704	0.28	GL50803_0015276	putative Glucosamine-6-phosphate deaminase	GD_P392_030590	GD_P407_028520	GD_P344_014550	GSB_153163	GD_P64_032810	GD_P458_019140	GD_P427_043600	GD_P387_037850	DHA2_151802	GD_P424_022040	GD_KO188_028110	noName	Glucosamine-6-phosphate isomerase, putative;Glucosamine-6-phosphate isomerase / GlcNAc-PI de-N-acetylase family protein	GO:0006044;GO:1901071;GO:0006040;GO:0006043;GO:0006041;GO:1901135;GO:0006046;GO:1901072;GO:0019262;GO:0006054;GO:0046348;GO:0006048;GO:0006047;GO:0046349;GO:0017001;GO:0009226;GO:0009225;GO:0016999;GO:1901136;GO:0042737;GO:0046395;GO:0016054;GO:0044282;GO:0044248;GO:0017144;GO:1901137;GO:1901575;GO:0071704;GO:0009056;GO:0055086;GO:0034654;GO:0019752;GO:0043436;GO:0006082;GO:0019438;GO:0018130;GO:…	GO:0004342;GO:0019239;GO:0016861;GO:0016860;GO:0016853;GO:0016787;GO:0042802;GO:0005515;GO:0003824;GO:0005488	GO:0005737;GO:0005622;GO:0110165
allStrains705	0.19	GL50803_00101120	hypothetical protein	GD_P392_001350	GD_P407_036980	GD_P344_030030	GSB_152662	GD_P64_001360	GD_P458_002730	GD_P427_026700	GD_P387_047880	DHA2_150481	GD_P424_036090	GD_KO188_014270	noName	none	none	none	none
allStrains707	0.13	GL50803_0015977	hypothetical protein	GD_P392_001360	GD_P407_036990	GD_P344_030040	GSB_152661	GD_P64_001370	GD_P458_002720	GD_P427_026710	GD_P387_047870	DHA2_150482	GD_P424_036080	GD_KO188_014260	noName	none	none	none	none
allStrains708	0.05	GL50803_003934	hypothetical protein	GD_P392_007830	GD_P407_004330	GD_P344_027300	GSB_3934	GD_P64_007610	GD_P458_034610	GD_P427_017060	GD_P387_014190	DHA2_3934	GD_P424_016580	GD_KO188_007850	noName	none	none	none	none
allStrains709	0.08	GL50803_0016507	hypothetical protein	GD_P392_048210	GD_P407_050410	GD_P344_037750	GSB_16507	GD_P64_049230	GD_P458_041510	GD_P427_005860	GD_P387_019110	DHA2_16507	GD_P424_038470	GD_KO188_017920	noName	none	none	none	GO:0016021;GO:0031224;GO:0016020;GO:0110165
allStrains710	0.15	GL50803_0016533	Ankyrin repeat protein 1	GD_P392_010370	GD_P407_001640	GD_P344_005840	GSB_153604	GD_P64_010160	GD_P458_006030	GD_P427_029030	GD_P387_024620	DHA2_152413	GD_P424_003020	GD_KO188_005270	noName	Ankyrin repeat protein 1	none	none	none
allStrains711	0.03	GL50803_0014364	Kinase: CAMK CAMKL	GD_P392_012810	GD_P407_044450	GD_P344_043810	GSB_14364	GD_P64_043310	GD_P458_000410	GD_P427_031860	GD_P387_029740	DHA2_14364	GD_P424_000470	GD_KO188_002950	noName	Non-specific serine/threonine protein kinase	GO:0006468;GO:0006464;GO:0036211;GO:0043412;GO:0016310;GO:0006796;GO:0006793;GO:0044267;GO:0019538;GO:0044260;GO:1901564;GO:0043170;GO:0006807;GO:0044238;GO:0044237;GO:0071704;GO:0035556;GO:0007165;GO:0023052;GO:0007154;GO:0051716;GO:0050896;GO:0008152;GO:0050794;GO:0009987;GO:0050789;GO:0065007	GO:0004674;GO:0004672;GO:0016773;GO:0016301;GO:0140096;GO:0016772;GO:0005524;GO:0032559;GO:0030554;GO:0035639;GO:0032555;GO:0017076;GO:0008144;GO:0032553;GO:0097367;GO:0000166;GO:1901265;GO:0043168;GO:0036094;GO:0016740;GO:0043167;GO:1901363;GO:0097159;GO:0005488;GO:0003824	GO:0005634;GO:0043231;GO:0043227;GO:0043229;GO:0043226;GO:0005737;GO:0005622;GO:0110165
allStrains713	0.01	GL50803_00114609	Pyruvate-flavodoxin oxidoreductase	GD_P392_025420	GD_P407_019450	GD_P344_034620	GSB_114609	GD_P64_023730	GD_P458_029220	GD_P427_025000	GD_P387_010730	DHA2_114609	GD_P424_019930	GD_KO188_041600	noName	Pyruvate-flavodoxin oxidoreductase;Pyruvate synthase	GO:0055114;GO:0022900;GO:0006091;GO:0006979;GO:0006950;GO:0008152;GO:0044237;GO:0050896;GO:0009987	GO:0016903;GO:0005506;GO:0016491;GO:0046914;GO:0043169;GO:0046872;GO:0043167;GO:0003824;GO:0005488;GO:0030976;GO:1901681;GO:0019842;GO:0050662;GO:0048037;GO:0043168;GO:0036094;GO:1901363;GO:0097159	none
allStrains714	0.02	GL50803_004337	hypothetical protein	GD_P392_028990	GD_P407_015940	GD_P344_040300	GSB_4337	GD_P64_020170	GD_P458_044610	GD_P427_018010	GD_P387_043780	DHA2_4337	GD_P424_041180	GD_KO188_038120	noName	none	none	none	none
allStrains715	0.11	GL50803_007242	hypothetical protein	GD_P392_039370	GD_P407_034140	GD_P344_012640	GSB_7242	GD_P64_038530	GD_P458_056330	GD_P427_036000	GD_P387_026750	DHA2_7242	GD_P424_031330	GD_KO188_049150	noName	none	none	none	GO:0016021;GO:0031224;GO:0016020;GO:0110165
allStrains716	0.06	GL50803_003294	hypothetical protein	GD_P392_020550	GD_P407_010120	GD_P344_055390	GSB_3294	GD_P64_014350	GD_P458_054540	GD_P427_048750	GD_P387_038120	DHA2_3294	GD_P424_052970	GD_KO188_030770	noName	Ankyrin repeat protein	GO:0034462;GO:0000472;GO:0000480;GO:0000447;GO:0000479;GO:0000478;GO:0000028;GO:0000469;GO:0000466;GO:0000462;GO:0000460;GO:0000967;GO:0030490;GO:0034471;GO:0000966;GO:0042255;GO:0042274;GO:0022618;GO:0071826;GO:0070925;GO:0090502;GO:0090501;GO:0006364;GO:0016072;GO:0034622;GO:0065003;GO:0042254;GO:0043933;GO:0022613;GO:0022607;GO:0034470;GO:0090305;GO:0006996;GO:0006396;GO:0034660;GO:0044085;GO:…	GO:0003676;GO:1901363;GO:0097159;GO:0005488;GO:0003723	GO:0005730;GO:0031981;GO:0070013;GO:0043233;GO:0031974;GO:0005634;GO:0043231;GO:0043232;GO:0043227;GO:0043228;GO:0043229;GO:0043226;GO:0005622;GO:0110165
allStrains717	0.3	GL50803_0014407	hypothetical protein	GD_P392_016480	GD_P407_014040	GD_P344_024720	GSB_152954	GD_P64_018290	GD_P458_037580	GD_P427_009040	GD_P387_006750	DHA2_150428	GD_P424_029300	GD_KO188_034660	noName	Putative leucine-rich repeat protein	none	none	none
allStrains718	0.04	GL50803_003531	hypothetical protein	GD_P392_052020	GD_P407_050850	GD_P344_024010	GSB_3531	GD_P64_049580	GD_P458_038330	GD_P427_008300	GD_P387_006070	DHA2_3531	GD_P424_028530	GD_KO188_035410	noNameWDR92	HZGJ;Putative wd40 repeat in seven bladed beta propellers;WD repeat-containing protein 92	none;GO:0033173;GO:0097720;GO:0048016;GO:0019722;GO:0019932;GO:0045944;GO:0045893;GO:1903508;GO:1902680;GO:0051254;GO:0045935;GO:0010557;GO:0031328;GO:0009891;GO:0010628;GO:0006357;GO:0051173;GO:0010604;GO:0031325;GO:0009893;GO:0048522;GO:0048518;GO:0035556;GO:0007165;GO:0023052;GO:0007154;GO:0051716;GO:0006355;GO:1903506;GO:2001141;GO:0051252;GO:2000112;GO:0019219;GO:0010556;GO:0031326;GO:000988…	GO:0043130;GO:0032182;GO:0005515;GO:0005488;GO:0019904	none|GO:0005955;GO:0008287;GO:1903293;GO:1902494;GO:0032991;GO:0005622
allStrains719	0.22	GL50803_0014737	hypothetical protein	GD_P392_028540	GD_P407_016400	GD_P344_039770	GSB_150441	GD_P64_020630	GD_P458_045080	GD_P427_017460	GD_P387_033010	DHA2_151614	GD_P424_041660	GD_KO188_038600	noName	none	none	none	GO:0016021;GO:0031224;GO:0016020;GO:0110165
allStrains720	0.16	GL50803_004248	Diphthamide biosynthesis protein 1	GD_P392_026980	GD_P407_017940	GD_P344_032580	GSB_154324	GD_P64_022180	GD_P458_021720	GD_P427_038560	GD_P387_022440	DHA2_150213	GD_P424_010010	GD_KO188_040060	noName	2-(3-amino-3-carboxypropyl)histidine synthase subunit 1;Diphthamide biosynthesis protein 1	GO:0017182;GO:0017183;GO:1900247;GO:2000765;GO:0006448;GO:0006417;GO:0034248;GO:0010608;GO:0018202;GO:0032268;GO:0051246;GO:0018193;GO:0006464;GO:0036211;GO:0043412;GO:2000112;GO:0010556;GO:0031326;GO:0009889;GO:0010468;GO:0051171;GO:0080090;GO:0031323;GO:0060255;GO:0019222;GO:0044267;GO:0050794;GO:0050789;GO:0065007;GO:0019538;GO:0044260;GO:0044249;GO:0009058;GO:1901564;GO:0043170;GO:0006807;GO:…	GO:0016740;GO:0003824	none
allStrains721	0.23	GL50803_0015255	hypothetical protein	GD_P392_019700	GD_P407_010950	GD_P344_021930	GSB_150536	GD_P64_015150	GD_P458_031580	GD_P427_045190	GD_P387_035880	DHA2_150351	GD_P424_015290	GD_KO188_031540	noName	CCT domain-containing protein	none	none	none
allStrains722	0.08	GL50803_0017064	hypothetical protein	GD_P392_008360	GD_P407_003750	GD_P344_026800	GSB_17064	GD_P64_008060	GD_P458_035130	GD_P427_016540	GD_P387_014750	DHA2_17064	GD_P424_017090	GD_KO188_007370	noName	none	none	none	none
allStrains723	0.02	GL50803_0021943	hypothetical protein	GD_P392_049690	GD_P407_049000	GD_P344_039170	GSB_21943	GD_P64_047800	GD_P458_040050	GD_P427_007040	GD_P387_031710	DHA2_21943	GD_P424_037120	GD_KO188_016480	noName	none	none	none	none
allStrains724	0.14	GL50803_0014567	hypothetical protein	GD_P392_046080	GD_P407_046190	GD_P344_002670	GSB_152285	GD_P64_044990	GD_P458_009800	GD_P427_004100	GD_P387_017240	DHA2_152822	GD_P424_007860	GD_KO188_020060	noName	none	none	none	none
allStrains725	0.1	GL50803_006365	hypothetical protein	GD_P392_020270	GD_P407_010400	GD_P344_022610	GSB_153402	GD_P64_014610	GD_P458_050460	GD_P427_044010	GD_P387_038810	DHA2_153478	GD_P424_015890	GD_KO188_031010	noName	none	none	none	none
allStrains726	0.08	GL50803_00113995	hypothetical protein	GD_P392_047040	GD_P407_047140	GD_P344_003430	GSB_113995	GD_P64_045930	GD_P458_008670	GD_P427_004640	GD_P387_016000	DHA2_113995	GD_P424_008870	GD_KO188_019050	noName	none	none	none	none
allStrains727	0.04	GL50803_0089828	hypothetical protein	GD_P392_010670	GD_P407_001330	GD_P344_005680	GSB_89828	GD_P64_010460	GD_P458_006170	GD_P427_028880	GD_P387_024750	DHA2_89828	GD_P424_002880	GD_KO188_004970	noName	CFAP91 domain-containing protein	none	none	none
allStrains728	0.19	GL50803_005250	hypothetical protein	GD_P392_033560	GD_P407_025610	GD_P344_017580	GSB_153506	GD_P64_029840	GD_P458_016020	GD_P427_012870	GD_P387_002230	DHA2_151414	GD_P424_045800	GD_KO188_025290	noName	none	none	none	none
allStrains729	0.15	GL50803_0033809	hypothetical protein	GD_P392_012260	GD_P407_044950	GD_P344_003850	GSB_152918	GD_P64_043860	GD_P458_008160	GD_P427_032550	GD_P387_016500	DHA2_152533	GD_P424_001180	GD_KO188_003440	noName	none	GO:0000469;GO:0090501;GO:0006364;GO:0016072;GO:0042254;GO:0022613;GO:0034470;GO:0090305;GO:0006396;GO:0034660;GO:0044085;GO:0071840;GO:0016070;GO:0090304;GO:0010467;GO:0006139;GO:0000462;GO:0006725;GO:0046483;GO:1901360;GO:0030490;GO:0034641;GO:0042274;GO:0043170;GO:0006807;GO:0044238;GO:0044237;GO:0071704;GO:0008152;GO:0009987	none	GO:0005730;GO:0031981;GO:0070013;GO:0043233;GO:0031974;GO:0005634;GO:0043231;GO:0043232;GO:0043227;GO:0043228;GO:0030686;GO:0043229;GO:0043226;GO:0030684;GO:0005622;GO:1990904;GO:0032991;GO:0110165|GO:0005730;GO:0031981;GO:0070013;GO:0043233;GO:0031974;GO:0005634;GO:0043231;GO:0043232;GO:0043227;GO:0043228;GO:0043229;GO:0043226;GO:0030686;GO:0005622;GO:0030684;GO:1990904;GO:0032991;GO:0110165|GO:…
allStrains730	0.33	GL50803_0014313	hypothetical protein	GD_P392_026340	GD_P407_018580	GD_P344_033490	GSB_151655	GD_P64_022840	GD_P458_020880	GD_P427_047280	GD_P387_035960	DHA2_154528	GD_P424_009290	GD_KO188_040710	noName	none	none	none	GO:0016021;GO:0031224;GO:0016020;GO:0110165
allStrains731	0.05	GL50803_006422	hypothetical protein	GD_P392_013210	GD_P407_044050	GD_P344_043270	GSB_6422	GD_P64_042910	GD_P458_000840	GD_P427_050120	GD_P387_042150	DHA2_6422	GD_P424_000090	GD_KO188_002560	noName	none	GO:0032784;GO:0006357;GO:0006355;GO:1903506;GO:2001141;GO:0051252;GO:2000112;GO:0019219;GO:0010556;GO:0031326;GO:0009889;GO:0010468;GO:0051171;GO:0080090;GO:0031323;GO:0060255;GO:0019222;GO:0050794;GO:0050789;GO:0065007;GO:0006368;GO:0006354;GO:0006366;GO:0006351;GO:0097659;GO:0032774;GO:0034654;GO:0016070;GO:0019438;GO:0018130;GO:1901362;GO:0090304;GO:0034645;GO:0010467;GO:0009059;GO:0044271;GO:…	GO:0003729;GO:0003723;GO:0003676;GO:1901363;GO:0097159;GO:0005488	GO:0032044;GO:0008023;GO:0005654;GO:0031981;GO:0070013;GO:0043233;GO:0031974;GO:0005634;GO:0032991;GO:0043231;GO:0043227;GO:0043229;GO:0043226;GO:0005622;GO:0110165
allStrains732	0.09	GL50803_007718	DDI1-like DNA-damage inducible protein	GD_P392_017620	GD_P407_012940	GD_P344_019510	GSB_7718	GD_P64_017190	GD_P458_033730	GD_P427_010250	GD_P387_003420	DHA2_7718	GD_P424_013280	GD_KO188_033560	noName	DNA damage inducible retropepsin-like domain protein (Fragment);DNA damage inducible retropepsin-like domain protein	GO:0006508;GO:0019538;GO:1901564;GO:0043170;GO:0006807;GO:0044238;GO:0071704;GO:0008152	GO:0004190;GO:0070001;GO:0004175;GO:0070011;GO:0008233;GO:0140096;GO:0016787;GO:0003824	none
allStrains733	0.18	GL50803_0016355	Ankyrin repeat protein 1	GD_P392_011670	GD_P407_000340	GD_P344_004400	GSB_151556	GD_P64_011410	GD_P458_007510	GD_P427_027840	GD_P387_042430	DHA2_151336	GD_P424_001680	GD_KO188_004000	noName	Ankyrin repeat protein 1	none	none	none
allStrains734	0.08	GL50803_0011165	Ankyrin repeat protein 1	GD_P392_008230	GD_P407_003880	GD_P344_026940	GSB_11165	GD_P64_007930	GD_P458_034990	GD_P427_016680	GD_P387_014580	DHA2_11165	GD_P424_016960	GD_KO188_007500	noName	Ankyrin repeat protein 1	none	none	none
allStrains735	0.03	GL50803_009305	hypothetical protein	GD_P392_051480	GD_P407_051430	GD_P344_023440	GSB_9305	GD_P64_050110	GD_P458_038840	GD_P427_007750	GD_P387_005540	DHA2_9305	GD_P424_028070	GD_KO188_035950	noName	none	none	none	none
allStrains738	0.02	GL50803_0010698	hypothetical protein	GD_P392_034860	GD_P407_024310	GD_P344_053590	GSB_10698	GD_P64_028540	GD_P458_014590	GD_P427_051540	GD_P387_044800	DHA2_10698	GD_P424_052520	GD_KO188_023970	noName	Phosphorylase B kinase gamma catalytic chain	GO:0043666;GO:0035304;GO:0010921;GO:0035303;GO:0031399;GO:0019220;GO:0051174;GO:0051336;GO:0032268;GO:0051246;GO:0050790;GO:0065009;GO:0051171;GO:0080090;GO:0031323;GO:0060255;GO:0019222;GO:0050794;GO:0050789;GO:0065007;GO:0016310;GO:0006796;GO:0006793;GO:0006468;GO:0006464;GO:0036211;GO:0043412;GO:0044237;GO:0044267;GO:0019538;GO:0044260;GO:0008152;GO:0009987;GO:1901564;GO:0043170;GO:0006807;GO:…	GO:0019903;GO:0019902;GO:0019899;GO:0005515;GO:0016301;GO:0004689;GO:0016772;GO:0004683;GO:0016740;GO:0004674;GO:0005488;GO:0004672;GO:0016773;GO:0140096;GO:0003824	none
allStrains739	0.19	GL50803_0014922	hypothetical protein	GD_P392_009110	GD_P407_002900	GD_P344_007220	GSB_152619	GD_P64_008920	GD_P458_004580	GD_P427_020440	GD_P387_013510	DHA2_154264	GD_P424_004330	GD_KO188_006530	noName	none	none	none	none
allStrains740	0.11	GL50803_0023888	putative FixW protein	GD_P392_016310	GD_P407_014200	GD_P344_024560	GSB_23888	GD_P64_018460	GD_P458_037780	GD_P427_008860	GD_P387_006570	DHA2_23888	GD_P424_029130	GD_KO188_034860	noName	Protein disulfide reductase/ TlpA-like family protein/ FixW	GO:0045454;GO:0098869;GO:1990748;GO:0097237;GO:0019725;GO:0098754;GO:0009636;GO:0042592;GO:0070887;GO:0065008;GO:0042221;GO:0051716;GO:0050896;GO:0050794;GO:0050789;GO:0065007;GO:0055114;GO:0008152;GO:0009987	GO:0016209;GO:0016491;GO:0003824	GO:0005623
allStrains741	0.08	GL50803_0015581	WD40 repeat protein	GD_P392_000320	GD_P407_035930	GD_P344_051320	GSB_15581	GD_P64_000320	GD_P458_004040	GD_P427_014870	GD_P387_034370	DHA2_15581	GD_P424_004780	GD_KO188_015320	noName	none	none	none	none
allStrains742	0.22	GL50803_0010270	hypothetical protein	GD_P392_038530	GD_P407_034920	GD_P344_013760	GSB_152122	GD_P64_039370	GD_P458_020040	GD_P427_033450	GD_P387_039270	DHA2_152340	GD_P424_030450	GD_KO188_050020	noName	none	none	GO:0003723;GO:0003676;GO:1901363;GO:0097159;GO:0005488	none
allStrains743	0.02	GL50803_0011495	Rab GDI	GD_P392_029700	GD_P407_015210	GD_P344_040940	GSB_11495	GD_P64_019460	GD_P458_044050	GD_P427_018720	GD_P387_031420	DHA2_11495	GD_P424_040630	GD_KO188_037510	noName	Rab GDP dissociation inhibitor	GO:0007264;GO:0050790;GO:0065009;GO:0015031;GO:0045184;GO:0008104;GO:0015833;GO:0042886;GO:0033036;GO:0035556;GO:0071705;GO:0071702;GO:0007165;GO:0023052;GO:0007154;GO:0051716;GO:0050896;GO:0050794;GO:0050789;GO:0065007;GO:0006810;GO:0051234;GO:0051179;GO:0016192;GO:0009987;GO:0043547;GO:0043087;GO:0051345;GO:0043085;GO:0044093;GO:0051336	GO:0005093;GO:0005092;GO:0030695;GO:0060589;GO:0030234;GO:0098772;GO:0017137;GO:0017016;GO:0031267;GO:0051020;GO:0019899;GO:0005515;GO:0005096;GO:0008047;GO:0016874;GO:0005488;GO:0003824;GO:0016740	GO:0005737;GO:0005622;GO:0110165
allStrains744	0.03	GL50803_00480	Translation initiation inhibitor	GD_P392_029940	GD_P407_014990	GD_P344_041240	GSB_480	GD_P64_019230	GD_P458_043820	GD_P427_019010	GD_P387_041000	DHA2_480	GD_P424_040390	GD_KO188_037300	YABJ	Reactive intermediate/imine deaminase;Translation initiation inhibitor;Endoribonuclease L-PSP;Bona fide RidA/YjgF/TdcF/RutC subgroup;Purine regulatory protein	GO:1901565;GO:1901575;GO:0009056;GO:1901564;GO:0006807;GO:0071704;GO:0008152	GO:0016787;GO:0019239;GO:0003824	GO:0005829;GO:0005739;GO:0043231;GO:0043227;GO:0043229;GO:0043226;GO:0005737;GO:0005622;GO:0110165
allStrains745	0.02	GL50803_0014628	putative Phosphatidylinositol-4-phosphate 5-kinase	GD_P392_010460	GD_P407_001550	GD_P344_005750	GSB_14628	GD_P64_010250	GD_P458_006120	GD_P427_028930	GD_P387_024710	DHA2_14628	GD_P424_002930	GD_KO188_005180	noName	Membrane occupation and recognition nexus (Morn) repeat protein (Fragment);Phosphatidylinositol-4-phosphate 5-kinase, putative;tRNA(1-methyladenosine) methyltransferase;2-isopropylmalate synthase;MORN repeat protein	GO:0016310;GO:0006796;GO:0006793;GO:0044237;GO:0008152;GO:0009987;GO:0032259	GO:0016301;GO:0016772;GO:0016740;GO:0003824;GO:0008168;GO:0016741	none
allStrains746	0.25	GL50803_0039117	hypothetical protein	GD_P392_003660	GD_P407_039310	GD_P344_041450	GSB_152240	GD_P64_003510	GD_P458_041840	GD_P427_030560	GD_P387_020480	DHA2_152777	GD_P424_025860	GD_KO188_011960	noName	none	none	none	GO:0016021;GO:0031224;GO:0016020;GO:0110165
allStrains747	0.18	GL50803_0015017	hypothetical protein	GD_P392_021930	GD_P407_008730	GD_P344_029190	GSB_153893	GD_P64_013010	GD_P458_024880	GD_P427_052200	GD_P387_008910	DHA2_153593	GD_P424_053300	GD_KO188_029500	noName	none	none	none	none
allStrains748	0.24	GL50803_0029181	hypothetical protein	GD_P392_008460	GD_P407_003660	GD_P344_026670	GSB_150856	GD_P64_008150	GD_P458_035230	GD_P427_016450	GD_P387_014800	DHA2_152126	GD_P424_017180	GD_KO188_007280	noName	none	none	none	none
allStrains749	0.09	GL50803_0017388	hypothetical protein	GD_P392_026440	GD_P407_018480	GD_P344_033380	GSB_17388	GD_P64_022740	GD_P458_020990	GD_P427_047180	GD_P387_036060	DHA2_17388	GD_P424_009390	GD_KO188_040610	noName	none	none	none	none
allStrains750	0.26	GL50803_0041311	hypothetical protein	GD_P392_005880	GD_P407_006240	GD_P344_036370	GSB_151621	GD_P64_005750	GD_P458_026840	GD_P427_022790	GD_P387_009600	DHA2_153408	GD_P424_032940	GD_KO188_009660	noName	Molecular chaperone, DnaJ family protein	none	none	GO:0016021;GO:0031224;GO:0016020;GO:0110165
allStrains751	0.16	GL50803_001376	Mge1	GD_P392_037440	GD_P407_021860	GD_P344_001020	GSB_152771	GD_P64_026150	GD_P458_011560	GD_P427_002520	GD_P387_040580	DHA2_152181	GD_P424_006380	GD_KO188_021530	noName	none	GO:0006457;GO:0050790;GO:0065009;GO:0065007;GO:0030150;GO:0044743;GO:1990542;GO:0006626;GO:0072655;GO:0070585;GO:0006839;GO:0007005;GO:0017038;GO:0065002;GO:0072594;GO:0033365;GO:0006605;GO:0071806;GO:0006886;GO:0034613;GO:0070727;GO:0046907;GO:0051649;GO:0051641;GO:0015031;GO:0045184;GO:0008104;GO:0015833;GO:0042886;GO:0033036;GO:0006996;GO:0071705;GO:0071702;GO:0016043;GO:0071840;GO:0055085;GO:…	GO:0000774;GO:0051087;GO:0060590;GO:0042803;GO:0060589;GO:0042802;GO:0030234;GO:0098772;GO:0046983;GO:0005515;GO:0030554;GO:0017076;GO:0000166;GO:1901265;GO:0036094;GO:0051082;GO:1901363;GO:0097159;GO:0005488	GO:0001405;GO:0005744;GO:0098800;GO:0005759;GO:0098798;GO:0070013;GO:0043233;GO:0031974;GO:0005743;GO:0019866;GO:0031966;GO:0005740;GO:0098796;GO:0031967;GO:0031090;GO:0005739;GO:0031975;GO:0032991;GO:0043231;GO:0043227;GO:0043229;GO:0043226;GO:0005737;GO:0005622;GO:0016020;GO:0110165
allStrains752	0.03	GL50803_0016431	Ribosomal protein L19	GD_P392_030160	GD_P407_014770	GD_P344_049150	GSB_16431	GD_P64_019020	GD_P458_056670	GD_P427_019260	GD_P387_035380	DHA2_16431	GD_P424_048690	GD_KO188_037090	noName	Ribosomal protein L19;LSU ribosomal protein L19E;Ribosomal protein L19/L19e domain	GO:0006412;GO:0043043;GO:0006518;GO:0043604;GO:0043603;GO:0034645;GO:0010467;GO:0009059;GO:0044267;GO:0044271;GO:1901566;GO:0019538;GO:0044260;GO:0044249;GO:1901576;GO:0009058;GO:0034641;GO:1901564;GO:0043170;GO:0006807;GO:0044238;GO:0044237;GO:0071704;GO:0008152;GO:0009987;GO:0002181	GO:0003735;GO:0005198;GO:0003723;GO:0003676;GO:1901363;GO:0097159;GO:0005488	GO:0022625;GO:0022626;GO:0015934;GO:0005829;GO:0044391;GO:1990904;GO:0005840;GO:0032991;GO:0043232;GO:0043228;GO:0043229;GO:0043226;GO:0005737;GO:0005622;GO:0110165;GO:0016021;GO:0031224;GO:0016020
allStrains753	0.09	GL50803_0016521	Alpha-snap	GD_P392_031650	GD_P407_027460	GD_P344_015820	GSB_16521	GD_P64_031770	GD_P458_017880	GD_P427_014720	GD_P387_000440	DHA2_16521	GD_P424_023290	GD_KO188_027090	noName	Alpha-snap	GO:0006886;GO:0034613;GO:0070727;GO:0046907;GO:0051649;GO:0051641;GO:0015031;GO:0045184;GO:0008104;GO:0015833;GO:0042886;GO:0033036;GO:0071705;GO:0071702;GO:0035494;GO:0006810;GO:0051234;GO:0051179;GO:0043624;GO:0032984;GO:0022411;GO:0016192;GO:0043933;GO:0016043;GO:0071840;GO:0009987	GO:0005483;GO:0019905;GO:0000149;GO:0030674;GO:0005515;GO:0060090;GO:0005488	GO:0031201;GO:0005774;GO:0005773;GO:0098805;GO:0098588;GO:0098796;GO:0031090;GO:0032991;GO:0043231;GO:0043227;GO:0043229;GO:0043226;GO:0005737;GO:0005622;GO:0016020;GO:0110165
allStrains754	0.24	GL50803_007411	hypothetical protein	GD_P392_039850	GD_P407_033670	GD_P344_012040	GSB_151111	GD_P64_038060	GD_P458_055270	GD_P427_035430	GD_P387_026250	DHA2_150652	GD_P424_031880	GD_KO188_048680	noName	none	none	none	none
allStrains755	0.17	GL50803_0089552	hypothetical protein	GD_P392_025870	GD_P407_019020	GD_P344_034050	GSB_151380	GD_P64_023280	GD_P458_028570	GD_P427_024510	GD_P387_028480	DHA2_152959	GD_P424_019420	GD_KO188_041150	noName	none	none	none	none
allStrains756	0.16	GL50803_0016635	hypothetical protein	GD_P392_039230	GD_P407_034280	GD_P344_012830	GSB_151951	GD_P64_038670	GD_P458_057170	GD_P427_036150	GD_P387_043290	DHA2_150687	GD_P424_031160	GD_KO188_049290	noName	none	GO:0006383;GO:0006351;GO:0097659;GO:0032774;GO:0034654;GO:0016070;GO:0019438;GO:0018130;GO:1901362;GO:0090304;GO:0034645;GO:0010467;GO:0009059;GO:0044271;GO:0006139;GO:0006725;GO:0046483;GO:1901360;GO:0044260;GO:0044249;GO:1901576;GO:0009058;GO:0034641;GO:0043170;GO:0006807;GO:0044238;GO:0044237;GO:0071704;GO:0008152;GO:0009987	none	GO:0000127;GO:0090576;GO:0005667;GO:0032991
allStrains757	0.29	GL50803_0031340	hypothetical protein	GD_P392_016740	GD_P407_013800	GD_P344_025010	GSB_152976	GD_P64_018050	GD_P458_037300	GD_P427_009310	GD_P387_007040	DHA2_151840	GD_P424_029550	GD_KO188_034410	noName	none	none	none	none
allStrains758	0.28	GL50803_0033629	hypothetical protein	GD_P392_005920	GD_P407_006200	GD_P344_036330	GSB_151619	GD_P64_005790	GD_P458_026800	GD_P427_022740	GD_P387_009550	DHA2_153406	GD_P424_032900	GD_KO188_009620	noName	none	none	none	none
allStrains759	0.07	GL50803_0012105	hypothetical protein	GD_P392_050490	GD_P407_048440	GD_P344_027580	GSB_12105	GD_P64_047220	GD_P458_023120	GD_P427_044590	GD_P387_007400	DHA2_12105	GD_P424_011350	GD_KO188_015940	noName	none	none	none	none
allStrains760	0.08	GL50803_0016245	hypothetical protein	GD_P392_032260	GD_P407_026900	GD_P344_016400	GSB_16245	GD_P64_031220	GD_P458_017320	GD_P427_014160	GD_P387_001000	DHA2_16245	GD_P424_023810	GD_KO188_026530	noName	none	none	none	none
allStrains761	0.09	GL50803_0013007	Zinc finger domain-containing protein	GD_P392_032800	GD_P407_026390	GD_P344_016840	GSB_13007	GD_P64_030700	GD_P458_016810	GD_P427_013690	GD_P387_001430	DHA2_13007	GD_P424_024270	GD_KO188_026090	noName	Zinc finger domain-containing protein	GO:0042273;GO:0042254;GO:0022613;GO:0044085;GO:0071840;GO:0009987	GO:0008270;GO:0046914;GO:0046872;GO:0043169;GO:0003676;GO:0043167;GO:1901363;GO:0097159;GO:0005488	GO:0030687;GO:0030684;GO:1990904;GO:0032991
allStrains762	0.31	GL50803_0013999	hypothetical protein	GD_P392_014760	GD_P407_042450	GD_P344_030200	GSB_151149	GD_P64_041380	GD_P458_002580	GD_P427_026860	GD_P387_041270	DHA2_152606	GD_P424_035940	GD_KO188_001000	noName	none	none	none	GO:0016021;GO:0031224;GO:0016020;GO:0110165
allStrains763	0.14	GL50803_0087492	hypothetical protein	GD_P392_044370	GD_P407_029210	GD_P344_026560	GSB_150866	GD_P64_033540	GD_P458_035330	GD_P427_016310	GD_P387_014930	DHA2_150442	GD_P424_017280	GD_KO188_044160	noName	none	none	none	none
allStrains764	0.26	GL50803_0029424	hypothetical protein	GD_P392_031100	GD_P407_028000	GD_P344_015190	GSB_151907	GD_P64_032300	GD_P458_018560	GD_P427_048100	GD_P387_040200	DHA2_151251	GD_P424_022650	GD_KO188_027590	noName	none	none	none	none
allStrains765	0.28	GL50803_009150	hypothetical protein	GD_P392_001220	GD_P407_036830	GD_P344_029800	GSB_153471	GD_P64_001220	GD_P458_002950	GD_P427_026410	GD_P387_034950	DHA2_150467	GD_P424_036290	GD_KO188_014420	noName	none	none	none	none
allStrains766	0.17	GL50803_004837	hypothetical protein	GD_P392_018700	GD_P407_011870	GD_P344_020850	GSB_153921	GD_P64_016110	GD_P458_032550	GD_P427_011470	GD_P387_004470	DHA2_151122	GD_P424_014340	GD_KO188_032520	noName	RING-type domain-containing protein	none	GO:0046872;GO:0043169;GO:0043167;GO:0005488	none
allStrains767	0.34	GL50803_0027056	hypothetical protein	GD_P392_031010	GD_P407_028100	GD_P344_015100	GSB_151898	GD_P64_032390	GD_P458_018650	GD_P427_048190	GD_P387_040110	DHA2_151244	GD_P424_022560	GD_KO188_027680	noName	none	none	none	GO:0016021;GO:0031224;GO:0016020;GO:0110165
allStrains768	0.16	GL50803_005879	Ankyrin repeat protein 1	GD_P392_022640	GD_P407_008060	GD_P344_028380	GSB_150572	GD_P64_012310	GD_P458_024030	GD_P427_029600	GD_P387_008250	DHA2_151870	GD_P424_012160	GD_KO188_028810	noName	Ankyrin repeat protein 1	none	none	none
allStrains769	0.12	GL50803_007243	Encystation-specific secretory granule protein-1	GD_P392_039360	GD_P407_034150	GD_P344_012650	GSB_152056	GD_P64_038540	GD_P458_056320	GD_P427_036010	GD_P387_026760	DHA2_150678	GD_P424_031320	GD_KO188_049160	noName	Encystation-specific secretory granule protein-1	none	none	none
allStrains770	0.2	GL50803_0017037	hypothetical protein	GD_P392_029420	GD_P407_015500	GD_P344_040660	GSB_150176	GD_P64_019730	GD_P458_044260	GD_P427_018440	GD_P387_031170	DHA2_154388	GD_P424_040860	GD_KO188_037750	noName	none	none	none	none
allStrains771	0.09	GL50803_00112729	Kinesin like protein	GD_P392_009680	GD_P407_002330	GD_P344_006620	GSB_112729	GD_P64_009490	GD_P458_005270	GD_P427_021120	GD_P387_012870	DHA2_112729	GD_P424_003730	GD_KO188_005970	noName	Kinesin like protein	GO:0007018;GO:0007017;GO:0006928;GO:0009987	GO:0003777;GO:0008017;GO:0015631;GO:0003774;GO:0008092;GO:0005515;GO:0017111;GO:0016462;GO:0016818;GO:0016817;GO:0005524;GO:0032559;GO:0030554;GO:0035639;GO:0032555;GO:0017076;GO:0008144;GO:0032553;GO:0097367;GO:0000166;GO:1901265;GO:0043168;GO:0036094;GO:0016787;GO:0043167;GO:1901363;GO:0097159;GO:0005488;GO:0016887;GO:0003824	GO:0005871;GO:0005875;GO:0005874;GO:0099513;GO:0099512;GO:0099081;GO:0099080;GO:0015630;GO:0005856;GO:0032991;GO:0043232;GO:0043228;GO:0043229;GO:0043226;GO:0005622;GO:0110165
allStrains772	0.03	GL50803_008980	hypothetical protein	GD_P392_019530	GD_P407_011120	GD_P344_021710	GSB_8980	GD_P64_015320	GD_P458_031750	GD_P427_045020	GD_P387_035700	DHA2_8980	GD_P424_015120	GD_KO188_031720	noName	none	none	none	none
allStrains773	0.12	GL50803_0014030	hypothetical protein	GD_P392_018580	GD_P407_011990	GD_P344_020610	GSB_14030	GD_P64_016230	GD_P458_032710	GD_P427_011340	GD_P387_004340	DHA2_14030	GD_P424_014210	GD_KO188_032640	noName	none	none	none	none
allStrains774	0.2	GL50803_0016269	FAD synthetase	GD_P392_027580	GD_P407_017370	GD_P344_031880	GSB_150799	GD_P64_021590	GD_P458_022350	GD_P427_037990	GD_P387_021830	DHA2_150166	GD_P424_010620	GD_KO188_039520	noName	FAD synthetase	GO:0072388;GO:0006747;GO:0046443;GO:0072387;GO:0042727;GO:0042726;GO:0009108;GO:0006732;GO:0009165;GO:1901293;GO:0051188;GO:0051186;GO:0009117;GO:0006753;GO:0090407;GO:0055086;GO:0019637;GO:0034654;GO:0019438;GO:0018130;GO:1901362;GO:0006796;GO:0006793;GO:0044281;GO:0044271;GO:1901566;GO:0006139;GO:0006725;GO:0046483;GO:1901360;GO:0044249;GO:1901576;GO:0009058;GO:0034641;GO:1901564;GO:0006807;GO:…	GO:0003919;GO:0070566;GO:0016779;GO:0016772;GO:0003824;GO:0016740	none
allStrains775	0.2	GL50803_005554	Kinase: NEK	GD_P392_021710	GD_P407_008940	GD_P344_052020	GSB_152016	GD_P64_013220	GD_P458_051650	GD_P427_054560	GD_P387_048080	DHA2_153798	GD_P424_053520	GD_KO188_029590	noName	Kinase/ NEK / Serine/threonine protein kinase;Serine/threonine protein kinase	GO:0006468;GO:0006464;GO:0036211;GO:0043412;GO:0016310;GO:0006796;GO:0006793;GO:0044267;GO:0019538;GO:0044260;GO:1901564;GO:0043170;GO:0006807;GO:0044238;GO:0044237;GO:0071704;GO:0008152;GO:0009987	GO:0004672;GO:0016773;GO:0016301;GO:0004674;GO:0140096;GO:0016772;GO:0005524;GO:0032559;GO:0030554;GO:0035639;GO:0032555;GO:0017076;GO:0008144;GO:0032553;GO:0097367;GO:0000166;GO:1901265;GO:0043168;GO:0036094;GO:0016740;GO:0043167;GO:1901363;GO:0097159;GO:0005488;GO:0003824	none
allStrains777	0.15	GL50803_0015270	putative Ubiquitin protein	GD_P392_034840	GD_P407_024330	GD_P344_053610	GSB_153942	GD_P64_028560	GD_P458_014610	GD_P427_051520	GD_P387_044820	DHA2_151373	GD_P424_052540	GD_KO188_023990	noName	Ubiquitin;Ubiquitin-like domain-containing protein	GO:0006511;GO:0019941;GO:0043632;GO:0051603;GO:0044257;GO:0030163;GO:0044265;GO:0009057;GO:1901565;GO:0044248;GO:1901575;GO:0009056;GO:0006508;GO:0044267;GO:0019538;GO:0044260;GO:1901564;GO:0043170;GO:0006807;GO:0044238;GO:0044237;GO:0071704;GO:0008152;GO:0009987	GO:0031593;GO:0140030;GO:0005515;GO:0005488	GO:0005829;GO:0005737;GO:0005622;GO:0110165
allStrains778	0.39	GL50803_005873	hypothetical protein	GD_P392_036800	GD_P407_022520	GD_P344_000220	GSB_152556	GD_P64_026800	GD_P458_012420	GD_P427_001710	GD_P387_027200	DHA2_152191	GD_P424_005530	GD_KO188_022180	noName	none	none	none	none
allStrains779	0.32	GL50803_0014727	hypothetical protein	GD_P392_028940	GD_P407_016000	GD_P344_040250	GSB_150407	GD_P64_020220	GD_P458_044660	GD_P427_017960	GD_P387_043830	DHA2_151584	GD_P424_041230	GD_KO188_038180	noName	none	none	none	none
allStrains780	0.06	GL50803_009916	hypothetical protein	GD_P392_035910	GD_P407_023390	GD_P344_044730	GSB_9916	GD_P64_027660	GD_P458_013480	GD_P427_000620	GD_P387_019730	DHA2_9916	GD_P424_042740	GD_KO188_023090	noName	none	none	none	none
allStrains781	0.29	GL50803_0010832	hypothetical protein	GD_P392_038730	GD_P407_034720	GD_P344_013410	GSB_151691	GD_P64_039160	GD_P458_020400	GD_P427_033730	GD_P387_041540	DHA2_152329	GD_P424_030660	GD_KO188_049820	noName	none	none	none	none
allStrains782	0.23	GL50803_0015777	hypothetical protein	GD_P392_020810	GD_P407_009850	GD_P344_048030	GSB_153045	GD_P64_014090	GD_P458_057500	GD_P427_039550	GD_P387_028970	DHA2_152466	GD_P424_046100	GD_KO188_030500	noName	none	none	none	none
allStrains783	0.08	GL50803_0010943	Transmembrane domain-containing protein	GD_P392_031570	GD_P407_027540	GD_P344_015730	GSB_10943	GD_P64_031850	GD_P458_017960	GD_P427_014800	GD_P387_000330	DHA2_10943	GD_P424_023200	GD_KO188_027170	noName	Transmembrane domain-containing protein	GO:0098655;GO:0006812;GO:0034220;GO:0006811;GO:0055085;GO:0006810;GO:0051234;GO:0051179;GO:0009987	GO:0005227;GO:0022839;GO:0022836;GO:0005261;GO:0005216;GO:0015267;GO:0022803;GO:0022890;GO:0008324;GO:0015318;GO:0015075;GO:0022857;GO:0005215	GO:0016021;GO:0031224;GO:0016020;GO:0005886;GO:0071944;GO:0110165
allStrains784	0.11	GL50803_0017103	Orc1/CDC6	GD_P392_013270	GD_P407_043990	GD_P344_043210	GSB_17103	GD_P64_042850	GD_P458_000910	GD_P427_050070	GD_P387_042220	DHA2_17103	GD_P424_000030	GD_KO188_002500	noName	ATPase, AAA family	GO:0033314;GO:0000076;GO:0044818;GO:0010972;GO:1902750;GO:0044774;GO:0010389;GO:1902749;GO:1901991;GO:1901988;GO:0007093;GO:0031570;GO:0045930;GO:0010948;GO:0000075;GO:1901990;GO:1901987;GO:0045786;GO:0007346;GO:1903047;GO:0000278;GO:0010564;GO:0051726;GO:0022402;GO:0048523;GO:0007049;GO:0048519;GO:0050794;GO:0050789;GO:0065007;GO:0009987	GO:0003688;GO:1990837;GO:0003690;GO:0043565;GO:0003677;GO:0003676;GO:1901363;GO:0097159;GO:0005488	GO:0005634;GO:0043231;GO:0043227;GO:0043229;GO:0043226;GO:0005622;GO:0110165
allStrains785	0.06	GL50803_0015410	Ankyrin repeat protein 1	GD_P392_030000	GD_P407_014930	GD_P344_041310	GSB_15410	GD_P64_019170	GD_P458_043760	GD_P427_019070	GD_P387_041070	DHA2_15410	GD_P424_040330	GD_KO188_037240	noName	Ankyrin repeat protein 1;Serine/threonine protein kinase	GO:0016310;GO:0006796;GO:0006793;GO:0006468;GO:0006464;GO:0036211;GO:0043412;GO:0044267;GO:0019538;GO:0044237;GO:0044260;GO:1901564;GO:0043170;GO:0008152;GO:0006807;GO:0009987;GO:0044238;GO:0071704	GO:0016301;GO:0016772;GO:0004674;GO:0016740;GO:0004672;GO:0016773;GO:0140096;GO:0003824	none
allStrains786	0.09	GL50803_0011714	Ankyrin repeat protein 1	GD_P392_026780	GD_P407_018140	GD_P344_032790	GSB_11714	GD_P64_022390	GD_P458_021390	GD_P427_047840	GD_P387_040440	DHA2_11714	GD_P424_009820	GD_KO188_040260	noName	Ankyrin repeat protein 1	none	none	GO:0016021;GO:0031224;GO:0016020;GO:0110165
allStrains787	0.16	GL50803_0014391	hypothetical protein	GD_P392_009390	GD_P407_002620	GD_P344_006950	GSB_152731	GD_P64_009200	GD_P458_004920	GD_P427_020790	GD_P387_013220	DHA2_152281	GD_P424_004040	GD_KO188_006260	noName	none	none	none	none
allStrains788	0.14	GL50803_0017203	SacB	GD_P392_004960	GD_P407_007140	GD_P344_037230	GSB_150638	GD_P64_004870	GD_P458_027800	GD_P427_023750	GD_P387_010300	DHA2_151026	GD_P424_033790	GD_KO188_010470	noName	SacB	none	GO:0016772;GO:0016740;GO:0003824	GO:0005794;GO:0012505;GO:0043231;GO:0043227;GO:0043229;GO:0043226;GO:0005737;GO:0005622;GO:0110165
allStrains789	0.13	GL50803_004017	hypothetical protein	GD_P392_004170	GD_P407_039810	GD_P344_045900	GSB_4017	GD_P64_003990	GD_P458_048930	GD_P427_042680	GD_P387_033710	DHA2_4017	GD_P424_025340	GD_KO188_011470	noName	none	GO:0070286;GO:0035082;GO:0001578;GO:0060271;GO:0044782;GO:0120031;GO:0000226;GO:0120036;GO:0030031;GO:0007017;GO:0007010;GO:0070925;GO:0030030;GO:0034622;GO:0065003;GO:0043933;GO:0022607;GO:0006996;GO:0044085;GO:0016043;GO:0071840;GO:0009987	none	none
allStrains790	0.11	GL50803_005890	hypothetical protein	GD_P392_040710	GD_P407_032780	GD_P344_011560	GSB_5890	GD_P64_037120	GD_P458_046180	GD_P427_036910	GD_P387_023120	DHA2_5890	GD_P424_049910	GD_KO188_047780	noName	none	none	none	none
allStrains791	0.12	GL50803_0032375	Trichohyalin	GD_P392_000770	GD_P407_036380	GD_P344_052520	GSB_151733	GD_P64_000780	GD_P458_003510	GD_P427_045630	GD_P387_043410	DHA2_150498	GD_P424_005260	GD_KO188_014850	noName	Trichohyalin	GO:0030490;GO:0042274;GO:0006364;GO:0016072;GO:0042254;GO:0022613;GO:0034470;GO:0006396;GO:0034660;GO:0044085;GO:0071840;GO:0016070;GO:0090304;GO:0010467;GO:0006139;GO:0006725;GO:0046483;GO:1901360;GO:0034641;GO:0043170;GO:0006807;GO:0044238;GO:0044237;GO:0071704;GO:0008152;GO:0009987	GO:0030515;GO:0003723;GO:0003676;GO:1901363;GO:0097159;GO:0005488	GO:0034388;GO:0030686;GO:0032040;GO:0030684;GO:0005730;GO:0031981;GO:0070013;GO:0043233;GO:0031974;GO:1990904;GO:0005634;GO:0032991;GO:0043231;GO:0043232;GO:0043227;GO:0043228;GO:0043229;GO:0043226;GO:0005622;GO:0110165
allStrains792	0.01	GL50803_0014481	hypothetical protein	GD_P392_004300	GD_P407_039940	GD_P344_045740	GSB_14481	GD_P64_004130	GD_P458_048800	GD_P427_042530	GD_P387_033560	DHA2_14481	GD_P424_025200	GD_KO188_011340	noName	none	none	none	none
allStrains793	0.08	GL50803_0014450	hypothetical protein	GD_P392_039810	GD_P407_033720	GD_P344_012090	GSB_14450	GD_P64_038110	GD_P458_055320	GD_P427_035480	GD_P387_026300	DHA2_14450	GD_P424_031840	GD_KO188_048730	noName	none	none	none	none
allStrains794	0.08	GL50803_0011740	putative Ser/Thr phosphatase 2C	GD_P392_025390	GD_P407_019480	GD_P344_034650	GSB_11740	GD_P64_023760	GD_P458_029240	GD_P427_025020	GD_P387_010760	DHA2_11740	GD_P424_019950	GD_KO188_041630	noName	Serine/threonine phosphatase, family 2C	GO:0006470;GO:0016311;GO:0006464;GO:0036211;GO:0043412;GO:0006796;GO:0006793;GO:0044267;GO:0019538;GO:0044260;GO:1901564;GO:0043170;GO:0006807;GO:0044238;GO:0044237;GO:0071704;GO:0008152;GO:0009987	GO:0004722;GO:0004721;GO:0016791;GO:0042578;GO:0016788;GO:0140096;GO:0046872;GO:0043169;GO:0016787;GO:0004724;GO:0043167;GO:0005488;GO:0003824	none
allStrains795	0.06	GL50803_005167	hypothetical protein	GD_P392_022860	GD_P407_007850	GD_P344_028110	GSB_5167	GD_P64_012090	GD_P458_023750	GD_P427_029410	GD_P387_007960	DHA2_5167	GD_P424_011920	GD_KO188_028590	noName	none	none	none	GO:0005813;GO:0005815;GO:0015630;GO:0005856;GO:0043232;GO:0043228;GO:0043229;GO:0043226;GO:0005622;GO:0110165
allStrains796	0.05	GL50803_002101	Cytidine deaminase	GD_P392_039580	GD_P407_033940	GD_P344_012350	GSB_2101	GD_P64_038330	GD_P458_056960	GD_P427_035750	GD_P387_026530	DHA2_2101	GD_P424_031570	GD_KO188_048950	CDD	Cytidine deaminase	GO:0009972;GO:0006216;GO:0046087;GO:0046133;GO:0046135;GO:0046131;GO:0042454;GO:0009164;GO:0034656;GO:1901658;GO:0006213;GO:0072529;GO:1901136;GO:0009119;GO:0034655;GO:0009116;GO:1901657;GO:0044270;GO:0046700;GO:0072527;GO:0019439;GO:1901361;GO:0044282;GO:1901565;GO:0044248;GO:1901575;GO:0009056;GO:0055086;GO:1901135;GO:0044281;GO:0006139;GO:0006725;GO:0046483;GO:1901360;GO:0034641;GO:1901564;GO:…	GO:0004126;GO:0019239;GO:0016814;GO:0016810;GO:0008270;GO:0046914;GO:0046872;GO:0043169;GO:0016787;GO:0043167;GO:0005488;GO:0003824;GO:0042802;GO:0005515;GO:0042803;GO:0046983;GO:0001882;GO:0097367;GO:0036094;GO:1901363;GO:0097159	GO:0005829;GO:0005737;GO:0005622;GO:0110165|GO:0005829;GO:0005737;GO:0005634;GO:0005622;GO:0043231;GO:0043227;GO:0043229;GO:0043226;GO:0110165
allStrains797	0.19	GL50803_0016701	hypothetical protein	GD_P392_004800	GD_P407_007300	GD_P344_037430	GSB_150653	GD_P64_004710	GD_P458_027980	GD_P427_023970	GD_P387_010510	DHA2_151011	GD_P424_033970	GD_KO188_010640	noName	none	none	none	none
allStrains798	0.12	GL50803_0042377	hypothetical protein	GD_P392_017290	GD_P407_013260	GD_P344_019130	GSB_42377	GD_P64_017510	GD_P458_034060	GD_P427_009910	GD_P387_003060	DHA2_42377	GD_P424_012980	GD_KO188_033870	noName	none	none	none	none
allStrains799	0.15	GL50803_0040005	Ankyrin repeat protein 1	GD_P392_036440	GD_P407_022870	GD_P344_055560	GSB_152133	GD_P64_027150	GD_P458_012870	GD_P427_001310	GD_P387_043980	DHA2_152215	GD_P424_043290	GD_KO188_022530	noName	Ankyrin repeat protein 1	none	none	GO:0016021;GO:0031224;GO:0016020;GO:0110165
allStrains800	0.3	GL50803_0016502	hypothetical protein	GD_P392_048350	GD_P407_050270	GD_P344_037900	GSB_152861	GD_P64_049090	GD_P458_041370	GD_P427_006000	GD_P387_018960	DHA2_150012	GD_P424_038330	GD_KO188_017780	noName	none	none	none	none
allStrains801	0.23	GL50803_0032741	tRNA guanosine-2-O-methyltransferase	GD_P392_022510	GD_P407_008180	GD_P344_028560	GSB_151410	GD_P64_012440	GD_P458_024230	GD_P427_029770	GD_P387_008400	DHA2_153542	GD_P424_012310	GD_KO188_028940	noName	TAR RNA loop binding protein, putative;rRNA methylase, SpoU family protein (Fragment);tRNA guanosine-2-O-methyltransferase	GO:0001510;GO:0043414;GO:0009451;GO:0032259;GO:0006396;GO:0016070;GO:0043412;GO:0090304;GO:0010467;GO:0006139;GO:0006725;GO:0046483;GO:1901360;GO:0044260;GO:0034641;GO:0043170;GO:0030488;GO:0006400;GO:0006807;GO:0008033;GO:0044238;GO:0034470;GO:0006399;GO:0044237;GO:0071704;GO:0034660;GO:0008152;GO:0009987	GO:0008173;GO:0008168;GO:0016741;GO:0140098;GO:0003723;GO:0016740;GO:0003676;GO:0016423;GO:0008175;GO:1901363;GO:0097159;GO:0008757;GO:0140101;GO:0005488;GO:0003824	GO:0016021;GO:0031224;GO:0016020;GO:0110165
allStrains802	0.2	GL50803_007233	hypothetical protein	GD_P392_005350	GD_P407_006740	GD_P344_036800	GSB_151708	GD_P64_005260	GD_P458_027370	GD_P427_023250	GD_P387_009840	DHA2_151059	GD_P424_033410	GD_KO188_010090	noName	none	none	none	none
allStrains803	0.12	GL50803_0094287	hypothetical protein	GD_P392_040470	GD_P407_033020	GD_P344_011780	GSB_154114	GD_P64_037340	GD_P458_045960	GD_P427_037120	GD_P387_022930	DHA2_152716	GD_P424_052180	GD_KO188_048000	noName	none	none	none	GO:0016021;GO:0031224;GO:0016020;GO:0110165
allStrains804	0.17	GL50803_0015317	High cysteine membrane protein Group 1	GD_P392_031640	GD_P407_027470	GD_P344_015800	GSB_150083	GD_P64_031780	GD_P458_017890	GD_P427_014730	GD_P387_000420	DHA2_151748	GD_P424_023270	GD_KO188_027100	noName	High cysteine membrane protein Group 1;Variant-specific surface protein	none	none	GO:0016021;GO:0031224;GO:0016020;GO:0110165
allStrains805	0.13	GL50803_0016812	hypothetical protein	GD_P392_003010	GD_P407_038650	GD_P344_042190	GSB_16812	GD_P64_002860	GD_P458_042660	GD_P427_031410	GD_P387_021180	DHA2_16812	GD_P424_026580	GD_KO188_012630	noName	none	none	none	none
allStrains806	0.08	GL50803_0060401	hypothetical protein	GD_P392_005040	GD_P407_007060	GD_P344_037170	GSB_150631	GD_P64_004940	GD_P458_027740	GD_P427_023660	GD_P387_010240	DHA2_151033	GD_P424_033730	GD_KO188_010400	noName	none	none	none	none
allStrains807	0.32	GL50803_009504	hypothetical protein	GD_P392_023890	GD_P407_020900	GD_P344_049580	GSB_151084	GD_P64_025210	GD_P458_030980	GD_P427_041450	GD_P387_011850	DHA2_153055	GD_P424_021480	GD_KO188_043070	noName	none	none	none	none
allStrains808	0.17	GL50803_0015482	Nuclear ATP/GTP-binding protein	GD_P392_026810	GD_P407_018110	GD_P344_032750	GSB_154053	GD_P64_022350	GD_P458_021420	GD_P427_047890	GD_P387_040470	DHA2_154567	GD_P424_009850	GD_KO188_040230	noName	Nuclear ATP/GTP-binding protein/ metallocarboxypeptidase/ M14 family;Nuclear ATP/GTP-binding protein	GO:0006508;GO:0019538;GO:1901564;GO:0043170;GO:0006807;GO:0044238;GO:0071704;GO:0008152	GO:0004181;GO:0008235;GO:0004180;GO:0008238;GO:0008237;GO:0008270;GO:0070011;GO:0008233;GO:0046914;GO:0140096;GO:0046872;GO:0043169;GO:0016787;GO:0043167;GO:0005488;GO:0003824	none
allStrains809	0.2	GL50803_009823	hypothetical protein	GD_P392_027380	GD_P407_017560	GD_P344_032080	GSB_150813	GD_P64_021780	GD_P458_022160	GD_P427_038180	GD_P387_022040	DHA2_150176	GD_P424_010430	GD_KO188_039700	noName	none	none	none	none
allStrains810	0.12	GL50803_0090044	Non-SMC mitotic condensation complex subunit 1	GD_P392_021270	GD_P407_009410	GD_P344_048450	GSB_153068	GD_P64_013630	GD_P458_053730	GD_P427_039980	GD_P387_029440	DHA2_152500	GD_P424_046480	GD_KO188_030060	noName	Non-SMC mitotic condensation complex subunit 1;Cnd1 domain-containing protein	GO:0007076;GO:0000070;GO:0140014;GO:0000280;GO:0000819;GO:0030261;GO:0048285;GO:0098813;GO:1903047;GO:0000278;GO:0006323;GO:0007059;GO:0022402;GO:0071103;GO:0007049;GO:0051276;GO:0006996;GO:0016043;GO:0071840;GO:0010032;GO:0070192;GO:0051304;GO:1903046;GO:0051321;GO:0022414;GO:0000003;GO:0009987	GO:0042393;GO:0003682;GO:0005515;GO:0005488	GO:0005634;GO:0043231;GO:0043227;GO:0000799;GO:0000796;GO:0043229;GO:0000779;GO:0043226;GO:0000794;GO:0000775;GO:0000793;GO:0098687;GO:0044815;GO:0000228;GO:0005622;GO:0005694;GO:0031981;GO:0070013;GO:0043233;GO:0031974;GO:0032991;GO:0043232;GO:0043228;GO:0110165|GO:0005634;GO:0043231;GO:0043227;GO:0000799;GO:0043229;GO:0043226;GO:0000796;GO:0000779;GO:0000794;GO:0000775;GO:0000793;GO:0098687;GO:…
allStrains811	0.01	GL50803_006262	Kinesin-3	GD_P392_045810	GD_P407_045930	GD_P344_002330	GSB_6262	GD_P64_044740	GD_P458_010100	GD_P427_003840	GD_P387_017550	DHA2_6262	GD_P424_007560	GD_KO188_020320	noName	Kinesin-3;Kinesin motor domain protein/ Kinesin-3	GO:0007018;GO:0007017;GO:0006928;GO:0030705;GO:0046907;GO:0051649;GO:0051641;GO:0009987;GO:0006810;GO:0051234;GO:0051179	GO:0003777;GO:0008017;GO:0015631;GO:0003774;GO:0008092;GO:0005515;GO:0017111;GO:0016462;GO:0016818;GO:0016817;GO:0005524;GO:0032559;GO:0030554;GO:0035639;GO:0032555;GO:0017076;GO:0008144;GO:0032553;GO:0097367;GO:0000166;GO:1901265;GO:0043168;GO:0036094;GO:0016787;GO:0043167;GO:1901363;GO:0097159;GO:0005488;GO:0016887;GO:0003824	GO:0005874;GO:0099513;GO:0099512;GO:0099081;GO:0099080;GO:0015630;GO:0005871;GO:0005856;GO:0005875;GO:0043232;GO:0043228;GO:0043229;GO:0043226;GO:0032991;GO:0005622;GO:0110165
allStrains812	0.04	GL50803_002366	hypothetical protein	GD_P392_012910	GD_P407_044350	GD_P344_043690	GSB_2366	GD_P64_043210	GD_P458_000520	GD_P427_031750	GD_P387_029650	DHA2_2366	GD_P424_000370	GD_KO188_002850	noName	none	none	none	none
allStrains813	0.06	GL50803_0011683	Alpha-3 giardin	GD_P392_007400	GD_P407_004740	GD_P344_046810	GSB_11683	GD_P64_007190	GD_P458_025050	GD_P427_039300	GD_P387_025860	DHA2_11683	GD_P424_047780	GD_KO188_008270	noName	Alpha-3 giardin	GO:0007010;GO:0006996;GO:0016043;GO:0071840;GO:0009987	GO:0005544;GO:0005543;GO:0008289;GO:0005509;GO:0046872;GO:0043169;GO:0043168;GO:0043167;GO:0005488	GO:0005874;GO:0099513;GO:0099512;GO:0099081;GO:0099080;GO:0015630;GO:0005856;GO:0005737;GO:0043232;GO:0043228;GO:0005622;GO:0043229;GO:0043226;GO:0110165
allStrains814	0.26	GL50803_0016552	Phosphomevalonate kinase	GD_P392_012770	GD_P407_044480	GD_P344_043840	GSB_151273	GD_P64_043340	GD_P458_000380	GD_P427_031890	GD_P387_029770	DHA2_151202	GD_P424_000500	GD_KO188_002990	noName	Phosphomevalonate kinase	GO:0010142;GO:1902767;GO:0045337;GO:0045338;GO:0019287;GO:0006084;GO:0009240;GO:0046490;GO:0016114;GO:0035383;GO:0006637;GO:0006721;GO:0008299;GO:0006720;GO:0033865;GO:0033875;GO:0034032;GO:0008654;GO:0006644;GO:0006790;GO:0008610;GO:0009150;GO:0006163;GO:0044255;GO:0006732;GO:0072521;GO:0009259;GO:0019693;GO:0006629;GO:0051186;GO:0009117;GO:0006753;GO:0090407;GO:0055086;GO:0019637;GO:1901135;GO:…	GO:0004631;GO:0005524;GO:0032559;GO:0030554;GO:0035639;GO:0032555;GO:0017076;GO:0008144;GO:0032553;GO:0097367;GO:0000166;GO:1901265;GO:0043168;GO:0016776;GO:0036094;GO:0043167;GO:0016301;GO:1901363;GO:0097159;GO:0016772;GO:0005488;GO:0016740;GO:0003824	GO:0005777;GO:0042579;GO:0043231;GO:0043227;GO:0043229;GO:0043226;GO:0005737;GO:0005622;GO:0110165
allStrains815	0.09	GL50803_0016367	hypothetical protein	GD_P392_036240	GD_P407_023080	GD_P344_045070	GSB_16367	GD_P64_027360	GD_P458_013140	GD_P427_000930	GD_P387_020020	DHA2_16367	GD_P424_043070	GD_KO188_022770	noName	none	none	none	none
allStrains816	0.17	GL50803_00103175	hypothetical protein	GD_P392_041890	GD_P407_031620	GD_P344_010160	GSB_150941	GD_P64_035940	GD_P458_048050	GD_P427_040820	GD_P387_030500	DHA2_150792	GD_P424_044020	GD_KO188_046580	noName	none	none	none	none
allStrains817	0.2	GL50803_0015105	hypothetical protein	GD_P392_000150	GD_P407_035760	GD_P344_051530	GSB_152477	GD_P64_000160	GD_P458_004230	GD_P427_046440	GD_P387_034550	DHA2_154416	GD_P424_004590	GD_KO188_015500	noName	none	none	none	none
allStrains818	0.09	GL50803_0016612	Tyrosyl-tRNA synthetase	GD_P392_023690	GD_P407_021090	GD_P344_049830	GSB_16612	GD_P64_025400	GD_P458_031240	GD_P427_041780	GD_P387_012080	DHA2_16612	GD_P424_021690	GD_KO188_043250	noName	Tyrosyl-tRNA synthetase, putative;Tyrosyl-tRNA synthetase;tRNA synthetases class I family protein;Tyrosine--tRNA ligase;tRNA synthetases class I (W and Y) family protein	GO:0006418;GO:0043039;GO:0043038;GO:0006399;GO:0034660;GO:0006520;GO:0016070;GO:0006412;GO:0043043;GO:0006518;GO:0019752;GO:0043436;GO:0043604;GO:0006082;GO:0043603;GO:0090304;GO:0034645;GO:0010467;GO:0009059;GO:0044267;GO:0044281;GO:0044271;GO:1901566;GO:0006139;GO:0019538;GO:0006725;GO:0046483;GO:1901360;GO:0044260;GO:0044249;GO:1901576;GO:0009058;GO:0034641;GO:1901564;GO:0043170;GO:0006807;GO:…	GO:0004831;GO:0004812;GO:0016875;GO:0140101;GO:0016874;GO:0140098;GO:0005524;GO:0032559;GO:0030554;GO:0035639;GO:0032555;GO:0017076;GO:0008144;GO:0032553;GO:0097367;GO:0000166;GO:1901265;GO:0043168;GO:0036094;GO:0043167;GO:1901363;GO:0097159;GO:0005488;GO:0003824;GO:0004830	GO:0005737;GO:0005622;GO:0110165|GO:0005737;GO:0005622;GO:0016021;GO:0031224;GO:0016020;GO:0110165|none
allStrains819	0.06	GL50803_0013109	Ras-related protein	GD_P392_013420	GD_P407_043800	GD_P344_030980	GSB_13109	GD_P64_042720	GD_P458_001690	GD_P427_027590	GD_P387_032670	DHA2_13109	GD_P424_035220	GD_KO188_002370	noName	RabA/ Small GTPase	GO:0032482;GO:0007265;GO:0007264;GO:0006886;GO:0034613;GO:0070727;GO:0046907;GO:0051649;GO:0051641;GO:0007165;GO:0023052;GO:0007154;GO:0015031;GO:0045184;GO:0008104;GO:0015833;GO:0042886;GO:0033036;GO:0051716;GO:0035556;GO:0050896;GO:0071705;GO:0071702;GO:0050794;GO:0050789;GO:0065007;GO:0006810;GO:0051234;GO:0051179;GO:0009987	GO:0003924;GO:0005525;GO:0032550;GO:0001883;GO:0032561;GO:0019001;GO:0032549;GO:0001882;GO:0017111;GO:0016462;GO:0016818;GO:0016817;GO:0035639;GO:0032555;GO:0017076;GO:0032553;GO:0097367;GO:0000166;GO:1901265;GO:0043168;GO:0036094;GO:0016787;GO:0043167;GO:1901363;GO:0097159;GO:0005488;GO:0003824	GO:0012505;GO:0016020;GO:0110165
allStrains820	0.07	GL50803_0017316	putative Inorganic polyphosphate/ATP-NAD kinase	GD_P392_017050	GD_P407_013490	GD_P344_018850	GSB_17316	GD_P64_017740	GD_P458_034310	GD_P427_009630	GD_P387_002840	DHA2_17316	GD_P424_012740	GD_KO188_034100	noName	Inorganic polyphosphate/ATP-NAD kinase, putative;ATP-NAD kinase	GO:0019674;GO:0006741;GO:0006739;GO:0019359;GO:0019363;GO:0046496;GO:0019362;GO:0072525;GO:0006733;GO:0072524;GO:0009108;GO:0006732;GO:0009165;GO:1901293;GO:0051188;GO:0051186;GO:0009117;GO:0006753;GO:0090407;GO:0055086;GO:0019637;GO:0034654;GO:0016310;GO:0019438;GO:0018130;GO:1901362;GO:0006796;GO:0006793;GO:0044281;GO:0044271;GO:1901566;GO:0006139;GO:0006725;GO:0046483;GO:1901360;GO:0044249;GO:…	GO:0003951;GO:0016773;GO:0016301;GO:0016772;GO:0016740;GO:0003824	none
allStrains821	0.12	GL50803_0010661	Ubiquitin-conjugating enzyme E1	GD_P392_009030	GD_P407_002980	GD_P344_007380	GSB_10661	GD_P64_008840	GD_P458_059410	GD_P427_020290	GD_P387_013640	DHA2_10661	GD_P424_049150	GD_KO188_006630	noName	Ubiquitin-activating enzyme E1	GO:0006464;GO:0036211;GO:0043412;GO:0044267;GO:0019538;GO:0044260;GO:1901564;GO:0043170;GO:0006511;GO:0019941;GO:0043632;GO:0016567;GO:0032446;GO:0051603;GO:0044257;GO:0070647;GO:0030163;GO:0006807;GO:0044265;GO:0044238;GO:0009057;GO:0044237;GO:0071704;GO:1901565;GO:0006974;GO:0033554;GO:0044248;GO:0006950;GO:1901575;GO:0009056;GO:0006508;GO:0051716;GO:0050896;GO:0008152;GO:0009987	GO:0008641;GO:0016877;GO:0016874;GO:0004839;GO:0003824	GO:0005634;GO:0043231;GO:0043227;GO:0043229;GO:0043226;GO:0005737;GO:0005622;GO:0110165
allStrains822	0.28	GL50803_009210	hypothetical protein	GD_P392_004920	GD_P407_007180	GD_P344_037280	GSB_150642	GD_P64_004830	GD_P458_027840	GD_P427_023810	GD_P387_010350	DHA2_151022	GD_P424_033840	GD_KO188_010520	noName	none	none	none	none
allStrains823	0.22	GL50803_0019381	hypothetical protein	GD_P392_017720	GD_P407_012840	GD_P344_019620	GSB_150241	GD_P64_017090	GD_P458_033620	GD_P427_010350	GD_P387_003530	DHA2_150232	GD_P424_013380	GD_KO188_033460	noName	Cation transport ATPase	none	none	none
allStrains824	0.1	GL50803_0014785	Socius	GD_P392_024000	GD_P407_020800	GD_P344_049460	GSB_14785	GD_P64_025100	GD_P458_030880	GD_P427_041330	GD_P387_011750	DHA2_14785	GD_P424_021380	GD_KO188_042960	noName	none	GO:0031468;GO:0006998;GO:0007030;GO:0000045;GO:1905037;GO:0006997;GO:0016236;GO:0007033;GO:0006914;GO:0061919;GO:0010256;GO:0043161;GO:0010498;GO:0006511;GO:0019941;GO:0043632;GO:0051603;GO:0044257;GO:0070925;GO:0030163;GO:0061025;GO:0061024;GO:0044265;GO:0009057;GO:1901565;GO:0022607;GO:0006996;GO:0044248;GO:0044085;GO:1901575;GO:0009056;GO:0006508;GO:0016043;GO:0071840;GO:0044267;GO:0019538;GO:…	GO:0043130;GO:0032182;GO:0005515;GO:0005488	GO:0005829;GO:0005634;GO:0043231;GO:0043227;GO:0043229;GO:0043226;GO:0005737;GO:0005622;GO:0110165
allStrains825	0.06	GL50803_0010756	Membrane protein	GD_P392_037750	GD_P407_021570	GD_P344_001240	GSB_10756	GD_P64_025870	GD_P458_011250	GD_P427_002840	GD_P387_036840	DHA2_10756	GD_P424_006610	GD_KO188_021260	noName	Putative membrane spanning protein	GO:0055085;GO:0006810;GO:0051234;GO:0051179;GO:0009987	GO:0022857;GO:0005215	GO:0016021;GO:0031224;GO:0016020;GO:0110165
allStrains826	0.2	GL50803_006530	Ankyrin repeat protein 1	GD_P392_003210	GD_P407_038840	GD_P344_041950	GSB_152109	GD_P64_003050	GD_P458_042420	GD_P427_031180	GD_P387_020960	DHA2_150094	GD_P424_026350	GD_KO188_012440	noName	Ankyrin repeat protein 1	none	none	none
allStrains827	0.1	GL50803_007653	Kinase: NEK	GD_P392_044960	GD_P407_028620	GD_P344_026040	GSB_7653	GD_P64_032950	GD_P458_035840	GD_P427_015700	GD_P387_015410	DHA2_7653	GD_P424_017830	GD_KO188_043590	noName	Kinase, NEK;Serine/threonine protein kinase	GO:0006468;GO:0006464;GO:0036211;GO:0043412;GO:0016310;GO:0006796;GO:0006793;GO:0044267;GO:0019538;GO:0044260;GO:1901564;GO:0043170;GO:0006807;GO:0044238;GO:0044237;GO:0071704;GO:0008152;GO:0009987	GO:0004672;GO:0016773;GO:0016301;GO:0004674;GO:0140096;GO:0016772;GO:0005524;GO:0032559;GO:0030554;GO:0035639;GO:0032555;GO:0017076;GO:0008144;GO:0032553;GO:0097367;GO:0000166;GO:1901265;GO:0043168;GO:0036094;GO:0016740;GO:0043167;GO:1901363;GO:0097159;GO:0005488;GO:0003824	none
allStrains828	0.09	GL50803_0022802	Shwachman-Bodian-Diamond syndrome like protein	GD_P392_038400	GD_P407_035050	GD_P344_013980	GSB_22802	GD_P64_039510	GD_P458_019740	GD_P427_033230	GD_P387_039060	DHA2_22802	GD_P424_030160	GD_KO188_050150	noName	Shwachman-Bodian-Diamond syndrome like protein;Putative SBDS C-terminal domain protein;Ribosome maturation protein SDO1;Shwachman-Bodian-Diamond syndrome like protein protein;Putative SBDS/ Shwachman-Bodian-Diamond syndrome/ C-terminal domain protein;Probable Ribosome maturation protein SDO1	GO:0042254;GO:0022613;GO:0042256;GO:0042255;GO:0044085;GO:0070925;GO:0071840;GO:0022607;GO:0006996;GO:0016043;GO:0009987	GO:0005085;GO:0051020;GO:0019899;GO:0098772;GO:0005515;GO:0005488;none	GO:0005634;GO:0043231;GO:0043227;GO:0043229;GO:0043226;GO:0005737;GO:0005622;GO:0110165|none
allStrains829	0.07	GL50803_0011177	Kinesin light chain protein	GD_P392_008300	GD_P407_003810	GD_P344_026860	GSB_11177	GD_P64_008000	GD_P458_035060	GD_P427_016600	GD_P387_014670	DHA2_11177	GD_P424_017030	GD_KO188_007430	noName	Kinesin light chain protein	none	GO:0042802;GO:0005515;GO:0005488	none
allStrains830	0.13	GL50803_0016931	hypothetical protein	GD_P392_040930	GD_P407_032560	GD_P344_011320	GSB_153369	GD_P64_036900	GD_P458_046410	GD_P427_036680	GD_P387_023240	DHA2_150841	GD_P424_050130	GD_KO188_047560	noName	none	none	none	none
allStrains831	0.49	GL50803_0016674	hypothetical protein	GD_P392_043210	GD_P407_030310	GD_P344_008690	GSB_151031	GD_P64_034610	GD_P458_046930	GD_P427_034800	GD_P387_023820	DHA2_150936	GD_P424_039510	GD_KO188_045240	noName	none	none	none	none
allStrains832	0.27	GL50803_008585	hypothetical protein	GD_P392_028530	GD_P407_016410	GD_P344_039760	GSB_150442	GD_P64_020620	GD_P458_045100	GD_P427_017450	GD_P387_033020	DHA2_151615	GD_P424_041680	GD_KO188_038610	noName	none	none	none	none
allStrains833	0.16	GL50803_0011305	hypothetical protein	GD_P392_036710	GD_P407_022610	GD_P344_000120	GSB_152563	GD_P64_026890	GD_P458_012520	GD_P427_001620	GD_P387_027310	DHA2_152197	GD_P424_005440	GD_KO188_022270	noName	SURF6 domain-containing protein	none	none	none
allStrains835	0.31	GL50803_0011191	hypothetical protein	GD_P392_007510	GD_P407_004640	GD_P344_046690	GSB_150310	GD_P64_007300	GD_P458_054800	GD_P427_039340	GD_P387_025730	DHA2_150715	GD_P424_016170	GD_KO188_008160	noName	none	none	none	none
allStrains836	0.14	GL50803_0016751	hypothetical protein	GD_P392_016260	GD_P407_014250	GD_P344_024500	GSB_152413	GD_P64_018510	GD_P458_037830	GD_P427_008800	GD_P387_006520	DHA2_152917	GD_P424_029080	GD_KO188_034910	noName	none	none	none	none
allStrains837	0.12	GL50803_0033022	Exosome complex exonuclease RRP4	GD_P392_022940	GD_P407_007770	GD_P344_028020	GSB_33022	GD_P64_012010	GD_P458_023670	GD_P427_029330	GD_P387_007880	DHA2_33022	GD_P424_011840	GD_KO188_028510	noName	Exosome complex exonuclease RRP4	GO:0090305;GO:0071049;GO:0071031;GO:0071034;GO:0071043;GO:0071033;GO:0071051;GO:0043928;GO:0034475;GO:0071038;GO:0016078;GO:0071035;GO:0000467;GO:0071046;GO:0071029;GO:0043634;GO:0000459;GO:0031125;GO:0043633;GO:0034427;GO:0031126;GO:0071028;GO:0008298;GO:0071027;GO:0043144;GO:0000291;GO:0016074;GO:0034472;GO:0071025;GO:0016180;GO:0000469;GO:0016073;GO:0000466;GO:0000460;GO:0000288;GO:0090304;GO:…	GO:0004527;GO:0003723;GO:0004518;GO:0016788;GO:0003676;GO:1901363;GO:0097159;GO:0016787;GO:0005488;GO:0003824	GO:0000178;GO:1905354;GO:1902494;GO:0032991;GO:0000177;GO:0000176;GO:0005622;GO:0031981;GO:0070013;GO:0043233;GO:0031974;GO:0005634;GO:0043231;GO:0043227;GO:0043229;GO:0043226;GO:0005737;GO:0110165
allStrains838	0.03	GL50803_0093671	Casein kinase II beta chain	GD_P392_032700	GD_P407_026480	GD_P344_016750	GSB_93671	GD_P64_030790	GD_P458_016920	GD_P427_013790	GD_P387_001340	DHA2_93671	GD_P424_024170	GD_KO188_026180	noName	Casein kinase II subunit beta	GO:0045859;GO:0043549;GO:0051338;GO:0001932;GO:0042325;GO:0031399;GO:0019220;GO:0051174;GO:0032268;GO:0051246;GO:0050790;GO:0065009;GO:0016310;GO:0051171;GO:0080090;GO:0031323;GO:0060255;GO:0019222;GO:0006796;GO:0006793;GO:0050794;GO:0050789;GO:0065007;GO:0044237;GO:0008152;GO:0009987	GO:0019887;GO:0019207;GO:0030234;GO:0098772;GO:0016301;GO:0016772;GO:0016740;GO:0003824	GO:0005956;GO:0032991;GO:0005622;GO:0005634;GO:0043231;GO:0043227;GO:0043229;GO:0043226;GO:0005737;GO:0110165
allStrains839	0.09	GL50803_009850	RING finger domain-containing protein	GD_P392_041380	GD_P407_032130	GD_P344_010840	GSB_9850	GD_P64_036440	GD_P458_055720	GD_P427_053760	GD_P387_046360	DHA2_9850	GD_P424_044660	GD_KO188_047110	noName	RING finger domain-containing protein;RING-type domain-containing protein	none	none	none
allStrains840	0.18	GL50803_007517	mRNA cleavage and polyadenylation factor CLP1 P-loop domain-containing protein	GD_P392_041050	GD_P407_032450	GD_P344_011200	GSB_153375	GD_P64_036780	GD_P458_046530	GD_P427_036540	GD_P387_023380	DHA2_150834	GD_P424_050250	GD_KO188_047440	noName	mRNA cleavage and polyadenylation factor CLP1 P-loop domain-containing protein	GO:0000448;GO:0000479;GO:0000478;GO:0000469;GO:0000463;GO:0000466;GO:0000460;GO:0000470;GO:0042273;GO:0090502;GO:0090501;GO:0006364;GO:0016072;GO:0042254;GO:0022613;GO:0034470;GO:0090305;GO:0006396;GO:0034660;GO:0044085;GO:0071840;GO:0016070;GO:0016310;GO:0090304;GO:0010467;GO:0006796;GO:0006793;GO:0006139;GO:0006725;GO:0046483;GO:1901360;GO:0034641;GO:0043170;GO:0006807;GO:0044238;GO:0044237;GO:…	GO:0051731;GO:0005524;GO:0032559;GO:0030554;GO:0035639;GO:0032555;GO:0017076;GO:0008144;GO:0032553;GO:0097367;GO:0000166;GO:1901265;GO:0043168;GO:0036094;GO:0043167;GO:0019205;GO:1901363;GO:0097159;GO:0016773;GO:0005488;GO:0016301;GO:0016772;GO:0016740;GO:0003824	GO:0005634;GO:0043231;GO:0043227;GO:0043229;GO:0043226;GO:0005622;GO:0110165
allStrains841	0.15	GL50803_0012921	hypothetical protein	GD_P392_028700	GD_P407_016240	GD_P344_039970	GSB_150427	GD_P64_020460	GD_P458_044900	GD_P427_017680	GD_P387_032800	DHA2_151601	GD_P424_041480	GD_KO188_038430	noName	none	none	none	none
allStrains842	0.3	GL50803_0010773	hypothetical protein	GD_P392_037650	GD_P407_021670	GD_P344_001130	GSB_150484	GD_P64_025960	GD_P458_011350	GD_P427_002740	GD_P387_036730	DHA2_150567	GD_P424_006510	GD_KO188_021360	noName	none	none	none	none
allStrains843	0.09	GL50803_0010196	hypothetical protein	GD_P392_041810	GD_P407_031700	GD_P344_010230	GSB_10196	GD_P64_036020	GD_P458_047980	GD_P427_040890	GD_P387_030430	DHA2_10196	GD_P424_044090	GD_KO188_046670	noName	none	none	none	none
allStrains844	0.05	GL50803_006436	Guanine phosphoribosyltransferase	GD_P392_016980	GD_P407_013570	GD_P344_018790	GSB_6436	GD_P64_017810	GD_P458_034400	GD_P427_009570	GD_P387_002760	DHA2_6436	GD_P424_012680	GD_KO188_034170	noName	Guanine phosphoribosyltransferase	GO:0009116;GO:1901657;GO:0055086;GO:1901135;GO:0044281;GO:0006178;GO:0046099;GO:0032263;GO:0006139;GO:0006725;GO:0046483;GO:1901360;GO:0046100;GO:0046098;GO:0034641;GO:1901564;GO:0006168;GO:0046084;GO:0032264;GO:0043096;GO:0046083;GO:0006177;GO:0006166;GO:0043174;GO:0009113;GO:0046037;GO:0032261;GO:1901070;GO:0043101;GO:0043173;GO:0006144;GO:0046129;GO:0042451;GO:1901068;GO:0006807;GO:0046128;GO:…	GO:0016757;GO:0016740;GO:0004422;GO:0106130;GO:0016763;GO:0000287;GO:0003824;GO:0046872;GO:0043169;GO:0043167;GO:0005488	GO:0016021;GO:0031224;GO:0016020;GO:0110165
allStrains845	0.08	GL50803_0014895	hypothetical protein	GD_P392_007700	GD_P407_004450	GD_P344_046370	GSB_14895	GD_P64_007490	GD_P458_055040	GD_P427_038730	GD_P387_025510	DHA2_14895	GD_P424_016380	GD_KO188_007970	noName	Spindle pole protein, putative	none	none	none
allStrains846	0.07	GL50803_003206	Pyruvate kinase	GD_P392_020520	GD_P407_010140	GD_P344_055420	GSB_3206	GD_P64_014370	GD_P458_054520	GD_P427_048770	GD_P387_038100	DHA2_3206	GD_P424_052950	GD_KO188_030790	noName	Pyruvate kinase	GO:0006096;GO:0006757;GO:0046031;GO:0009179;GO:0009135;GO:0009185;GO:0006165;GO:0046939;GO:0009132;GO:0006090;GO:0016052;GO:0009150;GO:0006163;GO:0072521;GO:0032787;GO:0009259;GO:0019693;GO:0046034;GO:0009117;GO:0006753;GO:1901575;GO:0009056;GO:0055086;GO:0005975;GO:0006091;GO:0019637;GO:1901135;GO:0016310;GO:0019752;GO:0043436;GO:0006082;GO:0006796;GO:0006793;GO:0044281;GO:0006139;GO:0006725;GO:…	GO:0004743;GO:0030955;GO:0031420;GO:0000287;GO:0016773;GO:0016301;GO:0016772;GO:0046872;GO:0043169;GO:0016740;GO:0043167;GO:0005488;GO:0003824	GO:0005737;GO:0005622;GO:0110165
allStrains847	0.13	GL50803_0010182	hypothetical protein	GD_P392_041900	GD_P407_031610	GD_P344_010150	GSB_10182	GD_P64_035930	GD_P458_048060	GD_P427_040810	GD_P387_030510	DHA2_10182	GD_P424_044010	GD_KO188_046570	noName	none	none	none	none
allStrains848	0.29	GL50803_0015184	Ankyrin repeat protein 1	GD_P392_045230	GD_P407_045360	GD_P344_001610	GSB_153453	GD_P64_044170	GD_P458_010810	GD_P427_003240	GD_P387_042680	DHA2_154631	GD_P424_006950	GD_KO188_020890	noName	Ankyrin repeat protein 1	none	none	none
allStrains849	0.02	GL50803_006336	Epsilon-tubulin	GD_P392_026540	GD_P407_018380	GD_P344_033290	GSB_6336	GD_P64_022640	GD_P458_021070	GD_P427_047090	GD_P387_036140	DHA2_6336	GD_P424_009480	GD_KO188_040520	TUBE1	Tubulin epsilon 1;Epsilon-tubulin;Beta-crystallin B3	GO:0007017;GO:0000226;GO:0000278;GO:0007010;GO:0007049;GO:0006996;GO:0016043;GO:0071840;GO:0009987;GO:0007098;GO:0031023;GO:0006388;GO:0000394;GO:0022402;GO:0008380;GO:0008033;GO:0034470;GO:0006399;GO:0006396;GO:0034660;GO:0016070;GO:0090304;GO:0010467;GO:0006139;GO:0006725;GO:0046483;GO:1901360;GO:0034641;GO:0043170;GO:0006807;GO:0044238;GO:0044237;GO:0071704;GO:0008152	GO:0003924;GO:0005525;GO:0032550;GO:0001883;GO:0032561;GO:0019001;GO:0032549;GO:0001882;GO:0017111;GO:0016462;GO:0016818;GO:0016817;GO:0035639;GO:0032555;GO:0017076;GO:0032553;GO:0097367;GO:0000166;GO:1901265;GO:0043168;GO:0036094;GO:0016787;GO:0043167;GO:0005200;GO:1901363;GO:0097159;GO:0005488;GO:0003824;GO:0005198;GO:0005515	GO:0005874;GO:0099513;GO:0099512;GO:0099081;GO:0099080;GO:0015630;GO:0005856;GO:0043232;GO:0043228;GO:0043229;GO:0043226;GO:0005622;GO:0005737;GO:0005815;GO:0000242;GO:0072669;GO:0005813;GO:0110165;GO:0032991|GO:0005874;GO:0099513;GO:0099512;GO:0099081;GO:0099080;GO:0015630;GO:0005856;GO:0043232;GO:0043228;GO:0043229;GO:0043226;GO:0005622;GO:0005737;GO:0072669;GO:0032991;GO:0110165
allStrains850	0.01	GL50803_0016375	Intraflagellar transport protein IFT56	GD_P392_014350	GD_P407_042850	GD_P344_030600	GSB_16375	GD_P64_041770	GD_P458_002120	GD_P427_027190	GD_P387_032280	DHA2_16375	GD_P424_035570	GD_KO188_001280	noName	Tetratricopeptide repeat protein (Fragment)	GO:0035720;GO:0035735;GO:0042073;GO:0099118;GO:0098840;GO:0010970;GO:0099111;GO:0030705;GO:0060271;GO:0044782;GO:0120031;GO:0031503;GO:0120036;GO:0007018;GO:0030031;GO:0007017;GO:0070925;GO:0030030;GO:0006928;GO:0006886;GO:0034613;GO:0070727;GO:0046907;GO:0051649;GO:0051641;GO:0015031;GO:0045184;GO:0008104;GO:0022607;GO:0015833;GO:0042886;GO:0033036;GO:0006996;GO:0071705;GO:0044085;GO:0071702;GO:…	GO:0120170;GO:0044877;GO:0042802;GO:0005515;GO:0005488	GO:0005929;GO:0120025;GO:0097546;GO:0030992;GO:0030990;GO:0036064;GO:0042995;GO:0005815;GO:0031514;GO:0015630;GO:0005856;GO:0043226;GO:0032991;GO:0043232;GO:0043228;GO:0043229;GO:0005622;GO:0110165
allStrains851	0.12	GL50803_0013948	hypothetical protein	GD_P392_006030	GD_P407_006090	GD_P344_036220	GSB_151609	GD_P64_005890	GD_P458_026700	GD_P427_022620	GD_P387_009450	DHA2_153396	GD_P424_032800	GD_KO188_009510	noName	none	none	none	none
allStrains852	0.25	GL50803_0017335	Kinase: CMGC SRPK	GD_P392_042000	GD_P407_031510	GD_P344_010010	GSB_150945	GD_P64_035830	GD_P458_048170	GD_P427_040700	GD_P387_030630	DHA2_150788	GD_P424_043910	GD_KO188_046470	noName	Kinase, CMGC SRPK;Serine/threonine protein kinase	GO:0006468;GO:0006464;GO:0036211;GO:0043412;GO:0016310;GO:0006796;GO:0006793;GO:0044267;GO:0019538;GO:0000245;GO:0050684;GO:0044260;GO:1903311;GO:1901564;GO:0000398;GO:0000377;GO:0000375;GO:0022618;GO:0071826;GO:0043170;GO:0008380;GO:0006397;GO:0016071;GO:0034622;GO:0065003;GO:0043933;GO:0022613;GO:0006807;GO:0022607;GO:0044238;GO:0035556;GO:0006396;GO:0044237;GO:0071704;GO:0044085;GO:0007165;GO:…	GO:0004672;GO:0004674;GO:0016773;GO:0016301;GO:0140096;GO:0016772;GO:0005524;GO:0032559;GO:0030554;GO:0035639;GO:0032555;GO:0017076;GO:0008144;GO:0032553;GO:0097367;GO:0000166;GO:1901265;GO:0043168;GO:0036094;GO:0016740;GO:0043167;GO:1901363;GO:0097159;GO:0005488;GO:0003824	GO:0005634;GO:0043231;GO:0043227;GO:0043229;GO:0043226;GO:0005737;GO:0005622;GO:0110165
allStrains853	0.04	GL50803_006289	putative FixW protein	GD_P392_002900	GD_P407_038540	GD_P344_042300	GSB_6289	GD_P64_002750	GD_P458_042770	GD_P427_031520	GD_P387_021300	DHA2_6289	GD_P424_026690	GD_KO188_012740	noName	Protein disulfide reductase/ TlpA-like family protein/ FixW;Redoxin domain protein (Fragment);Thioredoxin domain-containing protein	GO:0045454;GO:0019725;GO:0042592;GO:0065008;GO:0098869;GO:1990748;GO:0097237;GO:0098754;GO:0009636;GO:0070887;GO:0050794;GO:0050789;GO:0042221;GO:0065007;GO:0051716;GO:0050896;GO:0055114;GO:0009987;GO:0008152	GO:0016209;GO:0016491;GO:0003824	GO:0005623
allStrains854	0.08	GL50803_0011384	DNA helicase	GD_P392_029960	GD_P407_014970	GD_P344_041260	GSB_11384	GD_P64_019210	GD_P458_043800	GD_P427_019030	GD_P387_041020	DHA2_11384	GD_P424_040370	GD_KO188_037280	noName	ATP-dependent DNA helicase	GO:0006281;GO:0006974;GO:0033554;GO:0006950;GO:0006259;GO:0051716;GO:0050896;GO:0090304;GO:0006139;GO:0006725;GO:0046483;GO:1901360;GO:0044260;GO:0034641;GO:0006401;GO:0043170;GO:0034655;GO:0044265;GO:0044270;GO:0046700;GO:0019439;GO:1901361;GO:0009057;GO:0006807;GO:0044238;GO:0044248;GO:1901575;GO:0009056;GO:0044237;GO:0071704;GO:0016070;GO:0008152;GO:0009987	GO:0004386;GO:0016887;GO:0017111;GO:0016462;GO:0016818;GO:0016817;GO:0005524;GO:0032559;GO:0030554;GO:0035639;GO:0032555;GO:0017076;GO:0003677;GO:0008144;GO:0032553;GO:0097367;GO:0000166;GO:1901265;GO:0043168;GO:0036094;GO:0016787;GO:0003676;GO:0003724;GO:0043167;GO:1901363;GO:0097159;GO:0140098;GO:0005488;GO:0003824	none
allStrains855	0.15	GL50803_00102438	Plasma membrane calcium-transporting ATPase 2	GD_P392_000970	GD_P407_036580	GD_P344_029600	GSB_154091	GD_P64_000980	GD_P458_003170	GD_P427_026160	GD_P387_034800	DHA2_150507	GD_P424_036490	GD_KO188_014650	noName	Calcium-transporting ATPase	GO:0070588;GO:0006816;GO:0070838;GO:0072511;GO:0030001;GO:0098662;GO:0098660;GO:0098655;GO:0006812;GO:0034220;GO:0006811;GO:0055085;GO:0006810;GO:0051234;GO:0051179;GO:0009987	GO:0005388;GO:0015085;GO:0015662;GO:0019829;GO:0042625;GO:0046873;GO:0022853;GO:0042626;GO:0015399;GO:0022804;GO:0022890;GO:0008324;GO:0015318;GO:0015075;GO:0022857;GO:0005215;GO:0016787;GO:0003824	GO:0016021;GO:0031224;GO:0016020;GO:0043231;GO:0043227;GO:0043229;GO:0043226;GO:0005622;GO:0110165
allStrains856	0.05	GL50803_003114	hypothetical protein	GD_P392_038390	GD_P407_035060	GD_P344_013970	GSB_3114	GD_P64_039520	GD_P458_019750	GD_P427_033240	GD_P387_039070	DHA2_3114	GD_P424_030170	GD_KO188_050160	noName	none	none	none	none
allStrains857	0.09	GL50803_007192	hypothetical protein	GD_P392_002040	GD_P407_037660	GD_P344_050410	GSB_7192	GD_P64_002020	GD_P458_053370	GD_P427_049150	GD_P387_045200	DHA2_7192	GD_P424_050920	GD_KO188_013580	noName	none	none	none	none
allStrains858	0.12	GL50803_002323	Gcd10p family protein	GD_P392_001020	GD_P407_036630	GD_P344_029650	GSB_2323	GD_P64_001030	GD_P458_003120	GD_P427_026230	GD_P387_034850	DHA2_2323	GD_P424_036440	GD_KO188_014600	noName	none	GO:0030488;GO:0001510;GO:0006400;GO:0043414;GO:0008033;GO:0009451;GO:0034470;GO:0006399;GO:0032259;GO:0006396;GO:0034660;GO:0016070;GO:0043412;GO:0090304;GO:0010467;GO:0006139;GO:0006725;GO:0046483;GO:1901360;GO:0044260;GO:0034641;GO:0043170;GO:0006807;GO:0044238;GO:0044237;GO:0071704;GO:0008152;GO:0009987	none	GO:0031515;GO:0043527;GO:0034708;GO:1990234;GO:1902494;GO:0032991;GO:0005622;GO:0005634;GO:0043231;GO:0043227;GO:0043229;GO:0043226;GO:0110165
allStrains859	0.16	GL50803_0087928	Kinase: NEK	GD_P392_018150	GD_P407_012410	GD_P344_020060	GSB_150268	GD_P64_016660	GD_P458_033230	GD_P427_010800	GD_P387_003920	DHA2_151144	GD_P424_013770	GD_KO188_033060	noName	Kinase/ NEK / Serine/threonine protein kinase;Serine/threonine protein kinase	GO:0006468;GO:0006464;GO:0036211;GO:0043412;GO:0016310;GO:0006796;GO:0006793;GO:0044267;GO:0019538;GO:0044260;GO:1901564;GO:0043170;GO:0006807;GO:0044238;GO:0044237;GO:0071704;GO:0008152;GO:0009987	GO:0004672;GO:0004674;GO:0016773;GO:0016301;GO:0140096;GO:0016772;GO:0005524;GO:0032559;GO:0030554;GO:0035639;GO:0032555;GO:0017076;GO:0008144;GO:0032553;GO:0097367;GO:0000166;GO:1901265;GO:0043168;GO:0036094;GO:0016740;GO:0043167;GO:1901363;GO:0097159;GO:0005488;GO:0003824	none
allStrains860	0.16	GL50803_0014903	hypothetical protein	GD_P392_004880	GD_P407_007220	GD_P344_037330	GSB_150646	GD_P64_004790	GD_P458_027880	GD_P427_023860	GD_P387_010390	DHA2_151018	GD_P424_033880	GD_KO188_010560	noName	none	none	none	none
allStrains861	0.18	GL50803_008916	Signal recognition particle	GD_P392_009300	GD_P407_002710	GD_P344_007040	GSB_152728	GD_P64_009110	GD_P458_004830	GD_P427_020690	GD_P387_013340	DHA2_152284	GD_P424_004130	GD_KO188_006350	noName	Signal recognition particle	GO:0006614;GO:0006613;GO:0045047;GO:0072599;GO:0006612;GO:0070972;GO:0072594;GO:0090150;GO:0033365;GO:0072657;GO:0006605;GO:0006886;GO:0034613;GO:0070727;GO:0046907;GO:0051649;GO:0051641;GO:0015031;GO:0045184;GO:0008104;GO:0015833;GO:0042886;GO:0033036;GO:0071705;GO:0071702;GO:0006810;GO:0051234;GO:0051179;GO:0009987	GO:0030942;GO:0005047;GO:0005048;GO:0042277;GO:0008312;GO:0043021;GO:0044877;GO:0033218;GO:0003723;GO:0003676;GO:1901363;GO:0097159;GO:0005488	GO:0005786;GO:0048500;GO:1990904;GO:0032991;GO:0005737;GO:0005622;GO:0110165
allStrains862	0.15	GL50803_0026199	Kinase: NEK	GD_P392_000660	GD_P407_036270	GD_P344_052400	GSB_151738	GD_P64_000670	GD_P458_003630	GD_P427_045520	GD_P387_043540	DHA2_150495	GD_P424_005150	GD_KO188_014970	noName	Kinase/ NEK / Serine/threonine protein kinase;Serine/threonine protein kinase	GO:0006468;GO:0006464;GO:0036211;GO:0043412;GO:0016310;GO:0006796;GO:0006793;GO:0044267;GO:0019538;GO:0044260;GO:1901564;GO:0043170;GO:0006807;GO:0044238;GO:0044237;GO:0071704;GO:0008152;GO:0009987	GO:0004672;GO:0016773;GO:0016301;GO:0004674;GO:0140096;GO:0016772;GO:0005524;GO:0032559;GO:0030554;GO:0035639;GO:0032555;GO:0017076;GO:0008144;GO:0032553;GO:0097367;GO:0000166;GO:1901265;GO:0043168;GO:0036094;GO:0016740;GO:0043167;GO:1901363;GO:0097159;GO:0005488;GO:0003824	none
allStrains863	0.04	GL50803_0024860	Nonsense-mediated mRNA decay protein 3	GD_P392_046770	GD_P407_046860	GD_P344_003130	GSB_24860	GD_P64_045650	GD_P458_008990	GD_P427_004330	GD_P387_015680	DHA2_24860	GD_P424_008580	GD_KO188_019360	NMD3noName	60S ribosomal export protein NMD3	GO:0015031;GO:0045184;GO:0008104;GO:0015833;GO:0042886;GO:0033036;GO:0071705;GO:0071702;GO:0006810;GO:0051234;GO:0051179;GO:0000055;GO:0000054;GO:0033750;GO:0071428;GO:0071426;GO:0071166;GO:0006611;GO:0051656;GO:0031503;GO:0051640;GO:0006405;GO:0051168;GO:0050658;GO:0051236;GO:0050657;GO:0006403;GO:0006913;GO:0051169;GO:0015931;GO:0006886;GO:0034613;GO:0070727;GO:0046907;GO:0051649;GO:0042254;GO:…	GO:0043023;GO:0043021;GO:0044877;GO:0005488;GO:0070180;GO:0019843;GO:0003723;GO:0003676;GO:1901363;GO:0097159	GO:0005634;GO:0043231;GO:0043227;GO:0043229;GO:0043226;GO:0005737;GO:0005622;GO:0005829;GO:0005654;GO:0031981;GO:0070013;GO:0043233;GO:0031974;GO:0110165;GO:0016021;GO:0031224;GO:0016020|GO:0005634;GO:0043231;GO:0043227;GO:0043229;GO:0043226;GO:0005737;GO:0005622;GO:0005829;GO:0005654;GO:0031981;GO:0070013;GO:0043233;GO:0031974;GO:0110165
allStrains864	0.15	GL50803_0034058	Mismatch repair protein	GD_P392_011800	GD_P407_000200	GD_P344_004260	GSB_151545	GD_P64_011550	GD_P458_007670	GD_P427_027730	GD_P387_042290	DHA2_151344	GD_P424_001550	GD_KO188_003860	noName	DNA mismatch repair protein	GO:0006298;GO:0006281;GO:0006974;GO:0033554;GO:0006950;GO:0006259;GO:0051716;GO:0050896;GO:0090304;GO:0000710;GO:0006290;GO:0006139;GO:0006725;GO:0046483;GO:1901360;GO:0044260;GO:0036297;GO:0045910;GO:0061982;GO:0000018;GO:0051053;GO:0034641;GO:1903046;GO:0051321;GO:0043570;GO:0043170;GO:0051052;GO:0022414;GO:0000003;GO:0045934;GO:0006807;GO:0022402;GO:0051172;GO:0044238;GO:0031324;GO:0048523;GO:…	GO:0030983;GO:0003690;GO:0003677;GO:0005524;GO:0032559;GO:0030554;GO:0032143;GO:0035639;GO:0032555;GO:0017076;GO:0032405;GO:0008144;GO:0032138;GO:0032553;GO:0032404;GO:0032357;GO:0097367;GO:0032356;GO:0032135;GO:0000400;GO:0000166;GO:1901265;GO:0043168;GO:0000217;GO:0036094;GO:0003676;GO:0043167;GO:0003684;GO:0044877;GO:1901363;GO:0097159;GO:0008094;GO:0005488;GO:0016887;GO:0017111;GO:0016462;GO:…	GO:0032301;GO:0032300;GO:1990391;GO:0005634;GO:0032991;GO:0043231;GO:0043227;GO:0043229;GO:0043226;GO:0005622;GO:0110165
allStrains865	0.08	GL50803_004602	putative Reductase	GD_P392_048570	GD_P407_050050	GD_P344_038120	GSB_4602	GD_P64_048850	GD_P458_041140	GD_P427_006220	GD_P387_018730	DHA2_4602	GD_P424_038110	GD_KO188_017560	noName	Short chain dehydrogenase	GO:0055114;GO:0008152	GO:0050664;GO:0016651;GO:0016491;GO:0003824	GO:0016021;GO:0031224;GO:0016020;GO:0110165
allStrains866	0.13	GL50803_009155	Ribonuclease	GD_P392_001180	GD_P407_036790	GD_P344_029760	GSB_153466	GD_P64_001180	GD_P458_002990	GD_P427_026360	GD_P387_034910	DHA2_150463	GD_P424_036330	GD_KO188_014460	noName	Putative RING finger domain protein;Ribonuclease	GO:0006511;GO:0019941;GO:0043632;GO:0016567;GO:0032446;GO:0051603;GO:0044257;GO:0070647;GO:0030163;GO:0044265;GO:0009057;GO:1901565;GO:0044248;GO:1901575;GO:0009056;GO:0006508;GO:0006464;GO:0036211;GO:0043412;GO:0044267;GO:0019538;GO:0044260;GO:1901564;GO:0043170;GO:0006807;GO:0044238;GO:0044237;GO:0071704;GO:0008152;GO:0009987	GO:0008270;GO:0046914;GO:0046872;GO:0043169;GO:0061630;GO:0061659;GO:0004842;GO:0019787;GO:0043167;GO:0005488;GO:0140096;GO:0016740;GO:0003824	GO:0016021;GO:0031224;GO:0016020;GO:0110165
allStrains867	0.23	GL50803_006581	hypothetical protein	GD_P392_038440	GD_P407_035010	GD_P344_014030	GSB_152599	GD_P64_039460	GD_P458_019690	GD_P427_033160	GD_P387_039020	DHA2_152362	GD_P424_030120	GD_KO188_050100	noName	none	none	none	none
allStrains868	0.03	GL50803_0096616	Kinase: CMGC CDKL	GD_P392_014930	GD_P407_042280	GD_P344_025840	GSB_96616	GD_P64_041210	GD_P458_036050	GD_P427_015520	GD_P387_015580	DHA2_96616	GD_P424_018010	GD_KO188_000840	noName	Kinase, CMGC CDKL;Cyclin-dependent kinase-like protein;Protein kinase domain-containing protein	GO:0006468;GO:0006464;GO:0036211;GO:0043412;GO:0016310;GO:0006796;GO:0006793;GO:0044267;GO:0019538;GO:0044260;GO:1901564;GO:0043170;GO:0006807;GO:0044238;GO:0044237;GO:0071704;GO:0008152;GO:0009987;GO:0007165;GO:0023052;GO:0007154;GO:0051716;GO:0050896;GO:0050794;GO:0050789;GO:0065007	GO:0004672;GO:0016773;GO:0016301;GO:0140096;GO:0016772;GO:0005524;GO:0032559;GO:0030554;GO:0035639;GO:0032555;GO:0017076;GO:0008144;GO:0032553;GO:0097367;GO:0000166;GO:1901265;GO:0043168;GO:0036094;GO:0016740;GO:0043167;GO:1901363;GO:0097159;GO:0005488;GO:0004674;GO:0003824	GO:0016021;GO:0031224;GO:0016020;GO:0110165|GO:0005737;GO:0005622;GO:0110165
allStrains869	0.05	GL50803_0022291	EamA-like transporter family protein	GD_P392_048420	GD_P407_050200	GD_P344_037970	GSB_22291	GD_P64_049000	GD_P458_041290	GD_P427_006060	GD_P387_018890	DHA2_22291	GD_P424_038250	GD_KO188_017710	noName	EamA domain-containing protein;Solute carrier family 35 member;EamA-like transporter family protein (Fragment);Transmembrane domain-containing protein	none	none	GO:0016021;GO:0031224;GO:0016020;GO:0110165
allStrains870	0.09	GL50803_0011204	Rab-GTPase-TBC domain-containing protein	GD_P392_005020	GD_P407_007070	GD_P344_037180	GSB_11204	GD_P64_004920	GD_P458_027750	GD_P427_023670	GD_P387_010250	DHA2_11204	GD_P424_033740	GD_KO188_010410	noName	Plant adhesion molecule 1;Putative Rab-GTPase-TBC domain protein;Rab-GTPase-TBC domain-containing protein	GO:0090630;GO:0043547;GO:0043087;GO:0051345;GO:0043085;GO:0044093;GO:0051336;GO:0006886;GO:0050790;GO:0034613;GO:0070727;GO:0046907;GO:0051649;GO:0065009;GO:0051641;GO:0015031;GO:0045184;GO:0008104;GO:0015833;GO:0042886;GO:0033036;GO:0071705;GO:0071702;GO:0065007;GO:0006810;GO:0051234;GO:0051179;GO:0009987	GO:0017137;GO:0017016;GO:0031267;GO:0005096;GO:0030695;GO:0008047;GO:0060589;GO:0051020;GO:0019899;GO:0030234;GO:0098772;GO:0005515;GO:0005488	none
allStrains871	0.05	GL50803_007843	hypothetical protein	GD_P392_046090	GD_P407_046200	GD_P344_002680	GSB_7843	GD_P64_045000	GD_P458_009790	GD_P427_004110	GD_P387_017230	DHA2_7843	GD_P424_007870	GD_KO188_020050	noName	none	none	none	none
allStrains872	0.22	GL50803_0011309	High cysteine membrane protein Group 1	GD_P392_036730	GD_P407_022590	GD_P344_000140	GSB_152561	GD_P64_026870	GD_P458_012500	GD_P427_001640	GD_P387_027290	DHA2_152195	GD_P424_005460	GD_KO188_022250	noName	High cysteine membrane protein Group 1;Variant-specific surface protein	none	none	GO:0016021;GO:0031224;GO:0016020;GO:0110165
allStrains873	0.08	GL50803_00101339	FKBP-type peptidyl-prolyl cis-trans isomerase	GD_P392_022540	GD_P407_008150	GD_P344_028530	GSB_101339	GD_P64_012410	GD_P458_024200	GD_P427_029730	GD_P387_008370	DHA2_101339	GD_P424_012280	GD_KO188_028910	noName	Peptidyl-prolyl cis-trans isomerase;Peptidylprolyl isomerase	GO:0000413;GO:0018208;GO:0018193;GO:0006464;GO:0036211;GO:0043412;GO:0044267;GO:0019538;GO:0044260;GO:0061077;GO:1901564;GO:0043170;GO:0006807;GO:0044238;GO:0006457;GO:0044237;GO:0071704;GO:0008152;GO:0009987	GO:0003755;GO:0016859;GO:0016853;GO:0140096;GO:0003824	GO:0005737;GO:0005622;GO:0016021;GO:0031224;GO:0016020;GO:0110165|GO:0005737;GO:0005622;GO:0110165
allStrains874	0.13	GL50803_0019189	hypothetical protein	GD_P392_004230	GD_P407_039870	GD_P344_045810	GSB_19189	GD_P64_004060	GD_P458_048870	GD_P427_042610	GD_P387_033640	DHA2_19189	GD_P424_025270	GD_KO188_011410	noName	none	none	none	none
allStrains875	0.22	GL50803_0015451	putative Spindle pole protein	GD_P392_034140	GD_P407_025010	GD_P344_018120	GSB_151505	GD_P64_029250	GD_P458_015470	GD_P427_012280	GD_P387_039540	DHA2_151449	GD_P424_045330	GD_KO188_024700	noName	Spindle pole protein, putative	none	none	none
allStrains876	0.03	GL50803_0010315	Qb-SNARE 5	GD_P392_018760	GD_P407_011810	GD_P344_020910	GSB_10315	GD_P64_016050	GD_P458_032490	GD_P427_011530	GD_P387_004530	DHA2_10315	GD_P424_014400	GD_KO188_032460	noName	none	GO:0006896;GO:0048280;GO:0006906;GO:0090174;GO:0006623;GO:0072666;GO:0072665;GO:0006891;GO:0006892;GO:0048284;GO:0042147;GO:0016050;GO:0016482;GO:0007034;GO:0016197;GO:0006888;GO:0048193;GO:0072594;GO:0033365;GO:0006605;GO:0061025;GO:0016192;GO:0061024;GO:0006886;GO:0034613;GO:0070727;GO:0046907;GO:0051649;GO:0051641;GO:0015031;GO:0045184;GO:0008104;GO:0015833;GO:0042886;GO:0033036;GO:0006996;GO:…	GO:0000149;GO:0005484;GO:0030674;GO:0005515;GO:0060090;GO:0005488	GO:0031201;GO:0031902;GO:0012507;GO:0030134;GO:0005770;GO:0030658;GO:0010008;GO:0030660;GO:0030133;GO:0005798;GO:0030662;GO:0030659;GO:0030135;GO:0012506;GO:0005768;GO:0031410;GO:0097708;GO:0005789;GO:0042175;GO:0098805;GO:0031982;GO:0005794;GO:0098588;GO:0005829;GO:0012505;GO:0016021;GO:0031224;GO:0098796;GO:0031090;GO:0016020;GO:0032991;GO:0043231;GO:0043227;GO:0043229;GO:0043226;GO:0005737;GO:…
allStrains877	0.05	GL50803_0015310	WD40 repeat protein	GD_P392_007950	GD_P407_004210	GD_P344_027190	GSB_15310	GD_P64_007720	GD_P458_034740	GD_P427_016940	GD_P387_014320	DHA2_15310	GD_P424_016710	GD_KO188_007740	noName	none	none	none	none
allStrains878	0.34	GL50803_0017134	hypothetical protein	GD_P392_047690	GD_P407_047780	GD_P344_047510	GSB_151343	GD_P64_046580	GD_P458_049610	GD_P427_005400	GD_P387_027740	DHA2_154447	GD_P424_048160	GD_KO188_018400	noName	none	none	none	none
allStrains879	0.16	GL50803_0010857	putative Small nuclear ribonucleoprotein B	GD_P392_039430	GD_P407_034080	GD_P344_012580	GSB_152051	GD_P64_038470	GD_P458_056390	GD_P427_035940	GD_P387_026690	DHA2_150674	GD_P424_031390	GD_KO188_049090	noName	Small nuclear ribonucleoprotein particle	GO:0000398;GO:0000377;GO:0000375;GO:0008380;GO:0006397;GO:0016071;GO:0006396;GO:0016070;GO:0090304;GO:0010467;GO:0006139;GO:0006725;GO:0046483;GO:1901360;GO:0034641;GO:0043170;GO:0006807;GO:0044238;GO:0044237;GO:0071704;GO:0008152;GO:0009987	none	GO:0071004;GO:0071010;GO:0071013;GO:0005684;GO:0005687;GO:0005682;GO:0005686;GO:0005685;GO:0005681;GO:0046540;GO:0097526;GO:0097525;GO:0030532;GO:0120114;GO:1990904;GO:1902494;GO:0005634;GO:0032991;GO:0043231;GO:0043227;GO:0043229;GO:0043226;GO:0005737;GO:0005622;GO:0110165
allStrains880	0.07	GL50803_0016070	hypothetical protein	GD_P392_040370	GD_P407_033120	GD_P344_011880	GSB_16070	GD_P64_037440	GD_P458_045850	GD_P427_037220	GD_P387_022830	DHA2_16070	GD_P424_052280	GD_KO188_048100	noName	none	none	none	none
allStrains881	0.23	GL50803_006605	hypothetical protein	GD_P392_033080	GD_P407_026100	GD_P344_017220	GSB_154131	GD_P64_030330	GD_P458_016350	GD_P427_013230	GD_P387_001820	DHA2_153334	GD_P424_024680	GD_KO188_025780	noName	none	none	none	none
allStrains882	0.05	GL50803_0012150	putative Alanine aminotransferase	GD_P392_020460	GD_P407_010200	GD_P344_055500	GSB_12150	GD_P64_014430	GD_P458_054460	GD_P427_048830	GD_P387_038040	DHA2_12150	GD_P424_052890	GD_KO188_030850	GPT2noName	Glutamic pyruvate transaminase (alanine aminotransferase) 2;Alanine aminotransferase 2;Pyridoxal phosphate-dependent transferase;Secreted frizzled-related protein 1;Proteasome subunit alpha type;Alanine transaminase;PLP-dependent transferase;Alanine aminotransferase	GO:0009058;GO:0006103;GO:0042851;GO:0006522;GO:0009078;GO:0008152;GO:0043648;GO:1901605;GO:0006520;GO:0019752;GO:0043436;GO:0006082;GO:0044281;GO:1901564;GO:0006807;GO:0044238;GO:0044237;GO:0071704;GO:0009987;GO:0042853;GO:0009080;GO:0006524;GO:1901606;GO:0009063;GO:0046395;GO:0016054;GO:0044282;GO:1901565;GO:0044248;GO:1901575;GO:0009056;GO:0045722;GO:0010907;GO:0010676;GO:0045913;GO:0006111;GO:…	GO:0030170;GO:0070279;GO:0019842;GO:0050662;GO:0008483;GO:0016769;GO:0048037;GO:0008144;GO:0043168;GO:0036094;GO:0004021;GO:0047635;GO:0043167;GO:0016740;GO:1901363;GO:0097159;GO:0005488;GO:0003824;GO:0000062;GO:1901567;GO:0033218;GO:1901681;GO:0032559;GO:0030554;GO:0032555;GO:0017076;GO:0032553;GO:0097367;GO:0000166;GO:1901265	GO:0000502;GO:1905369;GO:1905368;GO:1902494;GO:0032991;GO:0005622|GO:0005615;GO:0005576;GO:0005737;GO:0005622;GO:0110165
allStrains883	0.09	GL50803_0089622	Mu Adaptin	GD_P392_026190	GD_P407_018710	GD_P344_033690	GSB_89622	GD_P64_022990	GD_P458_028210	GD_P427_024190	GD_P387_028790	DHA2_89622	GD_P424_019070	GD_KO188_040850	noName	Putative adaptor protein complex medium subunit;Mu adaptin	GO:0016192;GO:0006886;GO:0034613;GO:0070727;GO:0046907;GO:0051649;GO:0051641;GO:0015031;GO:0045184;GO:0008104;GO:0015833;GO:0042886;GO:0033036;GO:0071705;GO:0071702;GO:0006810;GO:0051234;GO:0051179;GO:0009987	none	GO:0030131;GO:0030119;GO:0030118;GO:0030117;GO:0048475;GO:0098796;GO:0032991;GO:0005737;GO:0005622;GO:0016020;GO:0110165
[truncated: 2,288 more rows]

## Sheet: Table S3_Accessory
	dNdS	WB_genes	WB_descriptions	P392_genes	P407_genes	P344_genes	GSB_genes	P64_genes	P458_genes	P427_genes	P387_genes	DH_genes	P424_genes	KO188_genes	geneNames	geneDescriptions	goBP	goMF	goCC
[truncated: 8,306 more rows]
